# Supplementary material for: Reconstruction of Danio rerio Metabolic Model Accounting for Subcellular Compartmentalisation
Source: PLoS One. 2012 Nov 14;7(11):e49903. doi: 10.1371/journal.pone.0049903 (PMC3498201; doi:10.1371/journal.pone.0049903)
Supplement: Table S1 — Detailed list of the transporters. (CSV) [file pone.0049903.s001.csv]

ReactionID	Desctiption	Reversible	Virtual	Origin	Destination	Location (interface)	SBO_key
R0_gl	Vesicular transport of Lactose	NO	YES	Golgi	lysosome	vesicule	SBO:0000185
R1_pr	Vesicular transport of (S)(+)-Allantoin	NO	YES	peroxisome	endoplasmic reticulum	vesicule	SBO:0000185
R2_lg	Vesicular transport of GM3	NO	YES	lysosome	Golgi	vesicule	SBO:0000185
R3_gl	Vesicular transport of Digalactosylceramide	NO	YES	Golgi	lysosome	vesicule	SBO:0000185
R4_ec	Transport of Adenosine 3',5'-bisphosphate	NO	NO	extracellular	cytosol	plasma membrane	SBO:0000185
R5_ec	Transport of Formate	NO	NO	extracellular	cytosol	plasma membrane	SBO:0000185
R6_gc	Transport of Copper	NO	NO	Golgi	cytosol	Golgi membrane	SBO:0000185
R7_rc	Transport of Aldehyde	NO	NO	endoplasmic reticulum	cytosol	endoplasmic reticulum membrane	SBO:0000185
R8_mc	Transport of Aldehyde	NO	NO	mitochondria	cytosol	mitochondrial membrane	SBO:0000185
R9_pc	Transport of Aldehyde	NO	NO	peroxisome	cytosol	peroxisomal membrane	SBO:0000185
R10_rc	Transport of Calcium cation	NO	NO	endoplasmic reticulum	cytosol	endoplasmic reticulum membrane	SBO:0000185
R11_ec	Transport of Calcium cation	NO	NO	extracellular	cytosol	plasma membrane	SBO:0000185
R12_rc	Transport of Urea	NO	NO	endoplasmic reticulum	cytosol	endoplasmic reticulum membrane	SBO:0000185
R13_rc	Transport of beta-Alanine	NO	NO	endoplasmic reticulum	cytosol	endoplasmic reticulum membrane	SBO:0000185
R14_ec	Transport of beta-Alanine	NO	NO	extracellular	cytosol	plasma membrane	SBO:0000185
R15_pc	Transport of beta-Alanine	NO	NO	peroxisome	cytosol	peroxisomal membrane	SBO:0000185
R16_pc	Transport of Propanoyl-CoA	NO	NO	peroxisome	cytosol	peroxisomal membrane	SBO:0000185
R17_ec	Transport of Tetrahydrofolate	NO	NO	extracellular	cytosol	plasma membrane	SBO:0000185
R18_lc	Transport of UMP	NO	NO	lysosome	cytosol	lysosomal membrane	SBO:0000185
R19_mc	Transport of Glycerone phosphate	NO	NO	mitochondria	cytosol	mitochondrial membrane	SBO:0000185
R20_mc	Transport of D-Ribose 5-phosphate	NO	NO	mitochondria	cytosol	mitochondrial membrane	SBO:0000185
R21_mc	Transport of Glutathione disulfide	NO	NO	mitochondria	cytosol	mitochondrial membrane	SBO:0000185
R22_rc	Transport of IMP	NO	NO	endoplasmic reticulum	cytosol	endoplasmic reticulum membrane	SBO:0000185
R23_lc	Transport of IMP	NO	NO	lysosome	cytosol	lysosomal membrane	SBO:0000185
R24_ec	Transport of N-Acetyl-D-glucosamine	NO	NO	extracellular	cytosol	plasma membrane	SBO:0000185
R25_rc	Transport of GMP	NO	NO	endoplasmic reticulum	cytosol	endoplasmic reticulum membrane	SBO:0000185
R26_lc	Transport of GMP	NO	NO	lysosome	cytosol	lysosomal membrane	SBO:0000185
R27_mc	Transport of GMP	NO	NO	mitochondria	cytosol	mitochondrial membrane	SBO:0000185
R28_cg	Transport of UDP-glucuronate	NO	NO	cytosol	Golgi	Golgi membrane	SBO:0000185
R29_cr	Transport of UDP-glucuronate	NO	NO	cytosol	endoplasmic reticulum	endoplasmic reticulum membrane	SBO:0000185
R30_nc	Transport of D-Xylulose 5-phosphate	NO	NO	nucleus	cytosol	nuclear membrane	SBO:0000185
R31_nc	Transport of dCMP	NO	NO	nucleus	cytosol	nuclear membrane	SBO:0000185
R32_ec	Transport of Riboflavin	NO	NO	extracellular	cytosol	plasma membrane	SBO:0000185
R33_cm	Transport of (R)-Lactate	NO	NO	cytosol	mitochondria	mitochondrial membrane	SBO:0000185
R34_lc	Transport of alpha-D-Glucose	NO	NO	lysosome	cytosol	lysosomal membrane	SBO:0000185
R35_nc	Transport of Thioredoxin disulfide	NO	NO	nucleus	cytosol	nuclear membrane	SBO:0000185
R36_ec	Transport of D-Fructose 1,6-bisphosphate	NO	NO	extracellular	cytosol	plasma membrane	SBO:0000185
R37_nc	Transport of dGDP	NO	NO	nucleus	cytosol	nuclear membrane	SBO:0000185
R38_mc	Transport of dGMP	NO	NO	mitochondria	cytosol	mitochondrial membrane	SBO:0000185
R39_mc	Transport of dTMP	NO	NO	mitochondria	cytosol	mitochondrial membrane	SBO:0000185
R40_mc	Transport of dUMP	NO	NO	mitochondria	cytosol	mitochondrial membrane	SBO:0000185
R41_mc	Transport of Dihydrofolate	NO	NO	mitochondria	cytosol	mitochondrial membrane	SBO:0000185
R42_pc	Transport of Nicotinamide D-ribonucleotide	NO	NO	peroxisome	cytosol	peroxisomal membrane	SBO:0000185
R43_ec	Transport of Methylglyoxal	NO	NO	extracellular	cytosol	plasma membrane	SBO:0000185
R44_ec	Transport of 3',5'-Cyclic AMP	NO	NO	extracellular	cytosol	plasma membrane	SBO:0000185
R45_gc	Transport of Choline phosphate	NO	NO	Golgi	cytosol	Golgi membrane	SBO:0000185
R46_ec	Transport of Choline phosphate	NO	NO	extracellular	cytosol	plasma membrane	SBO:0000185
R47_lc	Transport of Choline phosphate	NO	NO	lysosome	cytosol	lysosomal membrane	SBO:0000185
R48_mc	Transport of Choline phosphate	NO	NO	mitochondria	cytosol	mitochondrial membrane	SBO:0000185
R49_ec	Transport of Phenylacetaldehyde	NO	NO	extracellular	cytosol	plasma membrane	SBO:0000185
R50_ec	Transport of Indole-3-acetaldehyde	NO	NO	extracellular	cytosol	plasma membrane	SBO:0000185
R51_ec	Transport of 5-Hydroxy-L-tryptophan	NO	NO	extracellular	cytosol	plasma membrane	SBO:0000185
R52_mc	Transport of Xanthosine 5'-phosphate	NO	NO	mitochondria	cytosol	mitochondrial membrane	SBO:0000185
R53_mc	Transport of XTP	NO	NO	mitochondria	cytosol	mitochondrial membrane	SBO:0000185
R54_nc	Transport of dCDP	NO	NO	nucleus	cytosol	nuclear membrane	SBO:0000185
R55_nc	Transport of (9Z)-Octadecenoic acid	NO	NO	nucleus	cytosol	nuclear membrane	SBO:0000185
R56_ec	Transport of L-Adrenaline	NO	NO	extracellular	cytosol	plasma membrane	SBO:0000185
R57_ec	Transport of 3',5'-Cyclic GMP	NO	NO	extracellular	cytosol	plasma membrane	SBO:0000185
R58_im	Transport of Protoporphyrinogen IX	NO	YES	mitochondrial intermembrane space	mitochondria	mitochondrial inner membrane	SBO:0000185
R59_cn	Transport of Thiamin monophosphate	NO	NO	cytosol	nucleus	nuclear membrane	SBO:0000185
R60_nc	Transport of Thiamin monophosphate	NO	NO	nucleus	cytosol	nuclear membrane	SBO:0000185
R61_ec	Transport of Pantetheine 4'-phosphate	NO	NO	extracellular	cytosol	plasma membrane	SBO:0000185
R62_cm	Transport of Hydroxyproline	NO	NO	cytosol	mitochondria	mitochondrial membrane	SBO:0000185
R63_rc	Transport of Hydroxyproline	NO	NO	endoplasmic reticulum	cytosol	endoplasmic reticulum membrane	SBO:0000185
R64_rc	Transport of 4-Trimethylammoniobutanoate	NO	NO	endoplasmic reticulum	cytosol	endoplasmic reticulum membrane	SBO:0000185
R65_mc	Transport of 4-Trimethylammoniobutanoate	NO	NO	mitochondria	cytosol	mitochondrial membrane	SBO:0000185
R66_pc	Transport of 4-Trimethylammoniobutanoate	NO	NO	peroxisome	cytosol	peroxisomal membrane	SBO:0000185
R67_nc	Transport of dUDP	NO	NO	nucleus	cytosol	nuclear membrane	SBO:0000185
R68_ec	Transport of Xanthosine	NO	NO	extracellular	cytosol	plasma membrane	SBO:0000185
R69_rc	Transport of Methylmalonate	NO	NO	endoplasmic reticulum	cytosol	endoplasmic reticulum membrane	SBO:0000185
R70_mc	Transport of Methylmalonate	NO	NO	mitochondria	cytosol	mitochondrial membrane	SBO:0000185
R71_pc	Transport of Methylmalonate	NO	NO	peroxisome	cytosol	peroxisomal membrane	SBO:0000185
R72_rc	Transport of R-S-Glutathione	NO	NO	endoplasmic reticulum	cytosol	endoplasmic reticulum membrane	SBO:0000185
R73_pc	Transport of R-S-Glutathione	NO	NO	peroxisome	cytosol	peroxisomal membrane	SBO:0000185
R74_ec	Transport of beta-D-Fructose	NO	NO	extracellular	cytosol	plasma membrane	SBO:0000185
R75_lc	Transport of beta-D-Fructose	NO	NO	lysosome	cytosol	lysosomal membrane	SBO:0000185
R76_cm	Transport of L-Methionyl-tRNA	NO	NO	cytosol	mitochondria	mitochondrial membrane	SBO:0000185
R77_ec	Transport of N-Ribosylnicotinamide	NO	NO	extracellular	cytosol	plasma membrane	SBO:0000185
R78_nc	Transport of Trypanothione disulfide	NO	NO	nucleus	cytosol	nuclear membrane	SBO:0000185
R79_ec	Transport of (5-L-Glutamyl)-L-amino acid	NO	NO	extracellular	cytosol	plasma membrane	SBO:0000185
R80_ec	Transport of 4-Hydroxyphenylacetaldehyde	NO	NO	extracellular	cytosol	plasma membrane	SBO:0000185
R81_ec	Transport of 3,4-Dihydroxyphenylacetaldehyde	NO	NO	extracellular	cytosol	plasma membrane	SBO:0000185
R82_ec	Transport of Imidazole-4-acetaldehyde	NO	NO	extracellular	cytosol	plasma membrane	SBO:0000185
R83_ec	Transport of 16-Glucuronide-estriol	NO	NO	extracellular	cytosol	plasma membrane	SBO:0000185
R84_rc	Transport of 5-Hydroxyindoleacetate	NO	NO	endoplasmic reticulum	cytosol	endoplasmic reticulum membrane	SBO:0000185
R85_mc	Transport of 5-Hydroxyindoleacetate	NO	NO	mitochondria	cytosol	mitochondrial membrane	SBO:0000185
R86_pc	Transport of 5-Hydroxyindoleacetate	NO	NO	peroxisome	cytosol	peroxisomal membrane	SBO:0000185
R87_ec	Transport of 3-Aminopropanal	NO	NO	extracellular	cytosol	plasma membrane	SBO:0000185
R88_mc	Transport of Acetoacetyl-[acp]	NO	NO	mitochondria	cytosol	mitochondrial membrane	SBO:0000185
R89_mc	Transport of 3-Oxohexanoyl-[acp]	NO	NO	mitochondria	cytosol	mitochondrial membrane	SBO:0000185
R90_mc	Transport of 3-Oxooctanoyl-[acp]	NO	NO	mitochondria	cytosol	mitochondrial membrane	SBO:0000185
R91_cl	Transport of Iminoaspartate	NO	NO	cytosol	lysosome	lysosomal membrane	SBO:0000185
R92_cp	Transport of D-4-Hydroxy-2-oxoglutarate	NO	NO	cytosol	peroxisome	peroxisomal membrane	SBO:0000185
R93_mc	Transport of D-4-Hydroxy-2-oxoglutarate	NO	NO	mitochondria	cytosol	mitochondrial membrane	SBO:0000185
R94_cp	Transport of (S)-3-Hydroxyisobutyryl-CoA	NO	NO	cytosol	peroxisome	peroxisomal membrane	SBO:0000185
R95_pc	Transport of (S)-3-Hydroxyisobutyryl-CoA	NO	NO	peroxisome	cytosol	peroxisomal membrane	SBO:0000185
R96_nc	Transport of Icosanoic acid	NO	NO	nucleus	cytosol	nuclear membrane	SBO:0000185
R97_rc	Transport of Arsenite	NO	NO	endoplasmic reticulum	cytosol	endoplasmic reticulum membrane	SBO:0000185
R98_cr	Transport of Trichloroethanol	NO	NO	cytosol	endoplasmic reticulum	endoplasmic reticulum membrane	SBO:0000185
R99_ec	Transport of Estrone glucuronide	NO	NO	extracellular	cytosol	plasma membrane	SBO:0000185
R100_ec	Transport of Testosterone glucuronide	NO	NO	extracellular	cytosol	plasma membrane	SBO:0000185
R101_ec	Transport of Androsterone glucuronide	NO	NO	extracellular	cytosol	plasma membrane	SBO:0000185
R102_ec	Transport of Etiocholan-3alpha-ol-17-one 3-glucuronide	NO	NO	extracellular	cytosol	plasma membrane	SBO:0000185
R103_pc	Transport of 1,7-Dimethyluric acid	NO	NO	peroxisome	cytosol	peroxisomal membrane	SBO:0000185
R104_cp	Transport of (2E,6Z,9Z,12Z,15Z,18Z)-Tetracosahexa-2,6,9,12,15,18-enoyl-CoA	NO	NO	cytosol	peroxisome	peroxisomal membrane	SBO:0000185
R105_pc	Transport of (2E,6Z,9Z,12Z,15Z,18Z)-Tetracosahexa-2,6,9,12,15,18-enoyl-CoA	NO	NO	peroxisome	cytosol	peroxisomal membrane	SBO:0000185
R106_cm	Transport of Phosphatidylserine	NO	NO	cytosol	mitochondria	mitochondrial membrane	SBO:0000185
R107_mc	Transport of Phosphatidylserine	NO	NO	mitochondria	cytosol	mitochondrial membrane	SBO:0000185
R108_mc	Transport of Octanoyl-[acp]	NO	NO	mitochondria	cytosol	mitochondrial membrane	SBO:0000185
R109_mc	Transport of Hexadecanoyl-[acp]	NO	NO	mitochondria	cytosol	mitochondrial membrane	SBO:0000185
R110_cm	Transport of 3-Oxostearoyl-[acp]	NO	NO	cytosol	mitochondria	mitochondrial membrane	SBO:0000185
R111_mc	Transport of 3-Oxostearoyl-[acp]	NO	NO	mitochondria	cytosol	mitochondrial membrane	SBO:0000185
R112_cm	Transport of Lipoyl-[acp]	NO	NO	cytosol	mitochondria	mitochondrial membrane	SBO:0000185
R113_mc	Transport of Lipoyl-[acp]	NO	NO	mitochondria	cytosol	mitochondrial membrane	SBO:0000185
R114_mc	Transport of (2E,6Z,9Z,12Z,15Z,18Z,21Z)-Tetracosahepta-2,6,9,12,15,18,21-enoyl-CoA	YES	NO	mitochondria	cytosol	mitochondrial membrane	SBO:0000185
R115_cn	Transport of UDP	NO	NO	cytosol	nucleus	nuclear membrane	SBO:0000185
R116_ce	Transport of Heme	NO	NO	cytosol	extracellular	plasma membrane	SBO:0000185
R117_cn	Transport of GDP	NO	NO	cytosol	nucleus	nuclear membrane	SBO:0000185
R118_ce	Transport of GTP	NO	NO	cytosol	extracellular	plasma membrane	SBO:0000185
R119_ce	Transport of 3'-Phosphoadenylyl sulfate	NO	NO	cytosol	extracellular	plasma membrane	SBO:0000185
R120_ce	Transport of L-Arginine	NO	NO	cytosol	extracellular	plasma membrane	SBO:0000185
R121_ce	Transport of CTP	NO	NO	cytosol	extracellular	plasma membrane	SBO:0000185
R122_cn	Transport of Thiamin diphosphate	NO	NO	cytosol	nucleus	nuclear membrane	SBO:0000185
R123_ce	Transport of UTP	NO	NO	cytosol	extracellular	plasma membrane	SBO:0000185
R124_ce	Transport of L-Ornithine	NO	NO	cytosol	extracellular	plasma membrane	SBO:0000185
R125_ce	Transport of ITP	NO	NO	cytosol	extracellular	plasma membrane	SBO:0000185
R126_cp	Transport of Malonyl-CoA	NO	NO	cytosol	peroxisome	peroxisomal membrane	SBO:0000185
R127_mc	Transport of Succinyl-CoA	NO	NO	mitochondria	cytosol	mitochondrial membrane	SBO:0000185
R128_cr	Transport of GDP-mannose	NO	NO	cytosol	endoplasmic reticulum	endoplasmic reticulum membrane	SBO:0000185
R129_cn	Transport of L-Cysteine	NO	NO	cytosol	nucleus	nuclear membrane	SBO:0000185
R130_cr	Transport of IDP	NO	NO	cytosol	endoplasmic reticulum	endoplasmic reticulum membrane	SBO:0000185
R131_cl	Transport of IDP	NO	NO	cytosol	lysosome	lysosomal membrane	SBO:0000185
R132_cn	Transport of CDP	NO	NO	cytosol	nucleus	nuclear membrane	SBO:0000185
R133_cm	Transport of L-Histidine	NO	NO	cytosol	mitochondria	mitochondrial membrane	SBO:0000185
R134_cr	Transport of L-Proline	NO	NO	cytosol	endoplasmic reticulum	endoplasmic reticulum membrane	SBO:0000185
R135_ce	Transport of L-Amino acid	NO	NO	cytosol	extracellular	plasma membrane	SBO:0000185
R136_ce	Transport of Nicotinamide	NO	NO	cytosol	extracellular	plasma membrane	SBO:0000185
R137_cl	Transport of Maltose	NO	NO	cytosol	lysosome	lysosomal membrane	SBO:0000185
R138_ce	Transport of Sarcosine	NO	NO	cytosol	extracellular	plasma membrane	SBO:0000185
R139_pc	Transport of Dimethylallyl diphosphate	NO	NO	peroxisome	cytosol	peroxisomal membrane	SBO:0000185
R140_ce	Transport of dCMP	NO	NO	cytosol	extracellular	plasma membrane	SBO:0000185
R141_cm	Transport of dCMP	NO	NO	cytosol	mitochondria	mitochondrial membrane	SBO:0000185
R142_ce	Transport of Nicotinate	NO	NO	cytosol	extracellular	plasma membrane	SBO:0000185
R143_ce	Transport of D-Erythrose 4-phosphate	NO	NO	cytosol	extracellular	plasma membrane	SBO:0000185
R144_cn	Transport of Thioredoxin	NO	NO	cytosol	nucleus	nuclear membrane	SBO:0000185
R145_ce	Transport of Tryptamine	NO	NO	cytosol	extracellular	plasma membrane	SBO:0000185
R146_mc	Transport of 5-Aminolevulinate	NO	NO	mitochondria	cytosol	mitochondrial membrane	SBO:0000185
R147_mc	Transport of N-Acetylornithine	NO	NO	mitochondria	cytosol	mitochondrial membrane	SBO:0000185
R148_ce	Transport of dTTP	NO	NO	cytosol	extracellular	plasma membrane	SBO:0000185
R149_ce	Transport of Retinol	NO	NO	cytosol	extracellular	plasma membrane	SBO:0000185
R150_ce	Transport of Tyramine	NO	NO	cytosol	extracellular	plasma membrane	SBO:0000185
R151_ce	Transport of L-Cystine	NO	NO	cytosol	extracellular	plasma membrane	SBO:0000185
R152_cn	Transport of Oleoyl-CoA	NO	NO	cytosol	nucleus	nuclear membrane	SBO:0000185
R153_cm	Transport of Deoxyuridine	NO	NO	cytosol	mitochondria	mitochondrial membrane	SBO:0000185
R154_cn	Transport of Choline phosphate	NO	NO	cytosol	nucleus	nuclear membrane	SBO:0000185
R155_cp	Transport of 3-Hydroxyanthranilate	NO	NO	cytosol	peroxisome	peroxisomal membrane	SBO:0000185
R156_cr	Transport of Indole-3-acetaldehyde	NO	NO	cytosol	endoplasmic reticulum	endoplasmic reticulum membrane	SBO:0000185
R157_cm	Transport of Indole-3-acetaldehyde	NO	NO	cytosol	mitochondria	mitochondrial membrane	SBO:0000185
R158_cp	Transport of Indole-3-acetaldehyde	NO	NO	cytosol	peroxisome	peroxisomal membrane	SBO:0000185
R159_ce	Transport of Xanthosine 5'-phosphate	NO	NO	cytosol	extracellular	plasma membrane	SBO:0000185
R160_cr	Transport of 1-Acyl-sn-glycerol 3-phosphate	NO	NO	cytosol	endoplasmic reticulum	endoplasmic reticulum membrane	SBO:0000185
R161_cn	Transport of Deoxycytidine	NO	NO	cytosol	nucleus	nuclear membrane	SBO:0000185
R162_ce	Transport of Dephospho-CoA	NO	NO	cytosol	extracellular	plasma membrane	SBO:0000185
R163_cp	Transport of (R)-5-Diphosphomevalonate	NO	NO	cytosol	peroxisome	peroxisomal membrane	SBO:0000185
R164_cr	Transport of beta-D-Glucose 6-phosphate	NO	NO	cytosol	endoplasmic reticulum	endoplasmic reticulum membrane	SBO:0000185
R165_ec	Transport of Acetylcholine	NO	NO	extracellular	cytosol	plasma membrane	SBO:0000185
R166_cn	Transport of Trypanothione	NO	NO	cytosol	nucleus	nuclear membrane	SBO:0000185
R167_ce	Transport of R-S-Glutathione	NO	NO	cytosol	extracellular	plasma membrane	SBO:0000185
R168_cp	Transport of 6-Mercaptopurine	NO	NO	cytosol	peroxisome	peroxisomal membrane	SBO:0000185
R169_cm	Transport of Coproporphyrinogen III	NO	NO	cytosol	mitochondria	mitochondrial membrane	SBO:0000185
R170_ci	Transport of Coproporphyrinogen III	NO	NO	cytosol	mitochondrial intermembrane space	mitochondrial outer membrane	SBO:0000185
R171_pc	Transport of 2-Methylacetoacetyl-CoA	NO	NO	peroxisome	cytosol	peroxisomal membrane	SBO:0000185
R172_cm	Transport of 2-Methylbut-2-enoyl-CoA	NO	NO	cytosol	mitochondria	mitochondrial membrane	SBO:0000185
R173_pc	Transport of 2-Methylbut-2-enoyl-CoA	NO	NO	peroxisome	cytosol	peroxisomal membrane	SBO:0000185
R174_cm	Transport of 2-Methylprop-2-enoyl-CoA	NO	NO	cytosol	mitochondria	mitochondrial membrane	SBO:0000185
R175_pc	Transport of 2-Methylprop-2-enoyl-CoA	NO	NO	peroxisome	cytosol	peroxisomal membrane	SBO:0000185
R176_cm	Transport of Folinic acid	NO	NO	cytosol	mitochondria	mitochondrial membrane	SBO:0000185
R177_cg	Transport of myo-Inositol 4-phosphate	NO	NO	cytosol	Golgi	Golgi membrane	SBO:0000185
R178_cm	Transport of Acetyl-[acyl-carrier protein]	NO	NO	cytosol	mitochondria	mitochondrial membrane	SBO:0000185
R179_cg	Transport of 1D-myo-Inositol 3-phosphate	NO	NO	cytosol	Golgi	Golgi membrane	SBO:0000185
R180_cr	Transport of Imidazole-4-acetaldehyde	NO	NO	cytosol	endoplasmic reticulum	endoplasmic reticulum membrane	SBO:0000185
R181_cm	Transport of Imidazole-4-acetaldehyde	NO	NO	cytosol	mitochondria	mitochondrial membrane	SBO:0000185
R182_cp	Transport of Imidazole-4-acetaldehyde	NO	NO	cytosol	peroxisome	peroxisomal membrane	SBO:0000185
R183_ce	Transport of Phenethylamine	NO	NO	cytosol	extracellular	plasma membrane	SBO:0000185
R184_cm	Transport of L-Selenomethionine	NO	NO	cytosol	mitochondria	mitochondrial membrane	SBO:0000185
R185_cr	Transport of 5-Hydroxyindoleacetaldehyde	NO	NO	cytosol	endoplasmic reticulum	endoplasmic reticulum membrane	SBO:0000185
R186_cm	Transport of 5-Hydroxyindoleacetaldehyde	NO	NO	cytosol	mitochondria	mitochondrial membrane	SBO:0000185
R187_cp	Transport of 5-Hydroxyindoleacetaldehyde	NO	NO	cytosol	peroxisome	peroxisomal membrane	SBO:0000185
R188_cr	Transport of 3-Aminopropanal	NO	NO	cytosol	endoplasmic reticulum	endoplasmic reticulum membrane	SBO:0000185
R189_cm	Transport of 3-Aminopropanal	NO	NO	cytosol	mitochondria	mitochondrial membrane	SBO:0000185
R190_cp	Transport of 3-Aminopropanal	NO	NO	cytosol	peroxisome	peroxisomal membrane	SBO:0000185
R191_ec	Transport of R-S-Cysteinylglycine	NO	NO	extracellular	cytosol	plasma membrane	SBO:0000185
R192_cm	Transport of Butyryl-[acp]	NO	NO	cytosol	mitochondria	mitochondrial membrane	SBO:0000185
R193_cm	Transport of Hexanoyl-[acp]	NO	NO	cytosol	mitochondria	mitochondrial membrane	SBO:0000185
R194_cr	Transport of N4-Acetylaminobutanal	NO	NO	cytosol	endoplasmic reticulum	endoplasmic reticulum membrane	SBO:0000185
R195_cm	Transport of N4-Acetylaminobutanal	NO	NO	cytosol	mitochondria	mitochondrial membrane	SBO:0000185
R196_cp	Transport of N4-Acetylaminobutanal	NO	NO	cytosol	peroxisome	peroxisomal membrane	SBO:0000185
R197_pc	Transport of L-erythro-4-Hydroxyglutamate	NO	NO	peroxisome	cytosol	peroxisomal membrane	SBO:0000185
R198_cr	Transport of (S)-Methylmalonate semialdehyde	NO	NO	cytosol	endoplasmic reticulum	endoplasmic reticulum membrane	SBO:0000185
R199_cr	Transport of Aldophosphamide	NO	NO	cytosol	endoplasmic reticulum	endoplasmic reticulum membrane	SBO:0000185
R200_cp	Transport of Aldophosphamide	NO	NO	cytosol	peroxisome	peroxisomal membrane	SBO:0000185
R201_cp	Transport of 1,7-Dimethylxanthine	NO	NO	cytosol	peroxisome	peroxisomal membrane	SBO:0000185
R202_cp	Transport of (1R,2S)-Naphthalene 1,2-oxide	NO	NO	cytosol	peroxisome	peroxisomal membrane	SBO:0000185
R203_cp	Transport of (1S,2R)-Naphthalene 1,2-oxide	NO	NO	cytosol	peroxisome	peroxisomal membrane	SBO:0000185
R204_cp	Transport of 1-Nitronaphthalene-5,6-oxide	NO	NO	cytosol	peroxisome	peroxisomal membrane	SBO:0000185
R205_cp	Transport of 1-Nitronaphthalene-7,8-oxide	NO	NO	cytosol	peroxisome	peroxisomal membrane	SBO:0000185
R206_cp	Transport of Bromobenzene-3,4-oxide	NO	NO	cytosol	peroxisome	peroxisomal membrane	SBO:0000185
R207_rc	Transport of Bromobenzene-3,4-oxide	NO	NO	endoplasmic reticulum	cytosol	endoplasmic reticulum membrane	SBO:0000185
R208_cp	Transport of Bromobenzene-2,3-oxide	NO	NO	cytosol	peroxisome	peroxisomal membrane	SBO:0000185
R209_rc	Transport of Bromobenzene-2,3-oxide	NO	NO	endoplasmic reticulum	cytosol	endoplasmic reticulum membrane	SBO:0000185
R210_cm	Transport of Sulfur donor	NO	NO	cytosol	mitochondria	mitochondrial membrane	SBO:0000185
R226_ce	Na+/K+-exchanging ATPase	YES	NO	cytosol	extracellular	plasma membrane	SBO:0000185
R227_cl	H+-transporting two-sector ATPase	NO	NO	cytosol	lysosome	lysosomal membrane	SBO:0000185
R228_mc	H+-transporting two-sector ATPase	NO	NO	mitochondria	cytosol	mitochondrial membrane	SBO:0000185
R229_cr	arsenite-transporting ATPase	NO	NO	cytosol	endoplasmic reticulum	endoplasmic reticulum membrane	SBO:0000185
R230_ce	phospholipid-translocating ATPase	YES	NO	cytosol	extracellular	plasma membrane	SBO:0000185
R231_mc	phospholipid-translocating ATPase	YES	NO	mitochondria	cytosol	mitochondrial membrane	SBO:0000185
R232_ce	channel-conductance-controlling ATPase	NO	NO	cytosol	extracellular	plasma membrane	SBO:0000185
R234_cg	Cu2+-exporting ATPase	NO	NO	cytosol	Golgi	Golgi membrane	SBO:0000185
R235_cr	Ca2+-transporting ATPase	NO	NO	cytosol	endoplasmic reticulum	endoplasmic reticulum membrane	SBO:0000185
R236_ce	Ca2+-transporting ATPase	NO	NO	cytosol	extracellular	plasma membrane	SBO:0000185
R249_mc	NADPH:NAD+ oxidoreductase	NO	NO	mitochondria	cytosol	mitochondrial inner membrane	SBO:0000185
R936_cm	ATP:creatine N-phosphotransferase	NO	NO	cytosol	mitochondria	mitochondrial membrane	SBO:0000185
R1375_mc	N6,N6,N6-Trimethyl-L-lysine,2-oxoglutarate:oxygen oxidoreductase (3-hydroxylating)	NO	NO	mitochondria	cytosol	mitochondrial membrane	SBO:0000185
R2427_cm	Transport	YES	NO	cytosol	mitochondria	mitochondrial membrane	SBO:0000185
R2428_ec	Transport	YES	NO	extracellular	cytosol	plasma membrane	SBO:0000185
R2429_ce	Transport	YES	NO	cytosol	extracellular	plasma membrane	SBO:0000185
R2430_ec	Transport	YES	NO	extracellular	cytosol	plasma membrane	SBO:0000185
R2431_ec	Transport	YES	NO	extracellular	cytosol	plasma membrane	SBO:0000185
R2432_cm	Transport	YES	NO	cytosol	mitochondria	mitochondrial membrane	SBO:0000185
R2433_cm	Transport	YES	NO	cytosol	mitochondria	mitochondrial membrane	SBO:0000185
R2434_cm	Transport	NO	NO	cytosol	mitochondria	mitochondrial membrane	SBO:0000185
R2435_ce	Transport	NO	NO	cytosol	extracellular	plasma membrane	SBO:0000185
R2436_ec	Transport	YES	NO	extracellular	cytosol	plasma membrane	SBO:0000185
R2437_ec	Transport	YES	NO	extracellular	cytosol	plasma membrane	SBO:0000185
R2438_lc	Transport	YES	NO	lysosome	cytosol	lysosomal membrane	SBO:0000185
R2439_ec	Transport	YES	NO	extracellular	cytosol	plasma membrane	SBO:0000185
R2440_ec	Transport	YES	NO	extracellular	cytosol	plasma membrane	SBO:0000185
R2441_cm	Transport	YES	NO	cytosol	mitochondria	mitochondrial membrane	SBO:0000185
R2442_cp	Transport	YES	NO	cytosol	peroxisome	peroxisomal membrane	SBO:0000185
R2443_ec	Transport	YES	NO	extracellular	cytosol	plasma membrane	SBO:0000185
R2444_mc	Transport	YES	NO	mitochondria	cytosol	mitochondrial membrane	SBO:0000185
R2445_pc	Transport	YES	NO	peroxisome	cytosol	peroxisomal membrane	SBO:0000185
R2446_cg	Transport	YES	NO	cytosol	Golgi	Golgi membrane	SBO:0000185
R2447_cn	Transport	YES	NO	cytosol	nucleus	nuclear membrane	SBO:0000185
R2448_cr	Transport	YES	NO	cytosol	endoplasmic reticulum	endoplasmic reticulum membrane	SBO:0000185
R2449_lc	Transport	NO	NO	lysosome	cytosol	lysosomal membrane	SBO:0000185
R2450_ce	Transport	NO	NO	cytosol	extracellular	plasma membrane	SBO:0000185
R2451_cl	Transport	YES	NO	cytosol	lysosome	lysosomal membrane	SBO:0000185
R2452_cn	Transport	NO	NO	cytosol	nucleus	nuclear membrane	SBO:0000185
R2453_cm	Transport	YES	NO	cytosol	mitochondria	mitochondrial membrane	SBO:0000185
R2454_ec	Transport	YES	NO	extracellular	cytosol	plasma membrane	SBO:0000185
R2455_ec	Transport	YES	NO	extracellular	cytosol	plasma membrane	SBO:0000185
R2456_lc	Transport	YES	NO	lysosome	cytosol	lysosomal membrane	SBO:0000185
R2457_ec	Transport	YES	NO	extracellular	cytosol	plasma membrane	SBO:0000185
R2458_ec	Transport	NO	NO	extracellular	cytosol	plasma membrane	SBO:0000185
R2459_ec	Transport	NO	NO	extracellular	cytosol	plasma membrane	SBO:0000185
R2460_lc	Transport	YES	NO	lysosome	cytosol	lysosomal membrane	SBO:0000185
R2461_cm	Transport	YES	NO	cytosol	mitochondria	mitochondrial membrane	SBO:0000185
R2462_cp	Transport	YES	NO	cytosol	peroxisome	peroxisomal membrane	SBO:0000185
R2463_ce	Transport	NO	NO	cytosol	extracellular	plasma membrane	SBO:0000185
R2464_ec	Transport	YES	NO	extracellular	cytosol	plasma membrane	SBO:0000185
R2465_ce	Transport	NO	NO	cytosol	extracellular	plasma membrane	SBO:0000185
R2466_cn	Transport	YES	NO	cytosol	nucleus	nuclear membrane	SBO:0000185
R2467_cr	Transport	YES	NO	cytosol	endoplasmic reticulum	endoplasmic reticulum membrane	SBO:0000185
R2468_cm	Transport	YES	NO	cytosol	mitochondria	mitochondrial membrane	SBO:0000185
R2469_ec	Transport	YES	NO	extracellular	cytosol	plasma membrane	SBO:0000185
R2470_cp	Transport	YES	NO	cytosol	peroxisome	peroxisomal membrane	SBO:0000185
R2471_ec	Transport	NO	NO	extracellular	cytosol	plasma membrane	SBO:0000185
R2472_ec	Transport	NO	NO	extracellular	cytosol	plasma membrane	SBO:0000185
R2473_ce	Transport	YES	NO	cytosol	extracellular	plasma membrane	SBO:0000185
R2474_ec	Transport	YES	NO	extracellular	cytosol	plasma membrane	SBO:0000185
R2475_ec	Transport	NO	NO	extracellular	cytosol	plasma membrane	SBO:0000185
R2476_ec	Transport	YES	NO	extracellular	cytosol	plasma membrane	SBO:0000185
R2477_ec	Transport	YES	NO	extracellular	cytosol	plasma membrane	SBO:0000185
R2478_ec	Transport	NO	NO	extracellular	cytosol	plasma membrane	SBO:0000185
R2479_ec	Transport	NO	NO	extracellular	cytosol	plasma membrane	SBO:0000185
R2480_ec	Transport	YES	NO	extracellular	cytosol	plasma membrane	SBO:0000185
R2481_lc	Transport	YES	NO	lysosome	cytosol	lysosomal membrane	SBO:0000185
R2482_ec	Transport	NO	NO	extracellular	cytosol	plasma membrane	SBO:0000185
R2483_ce	Transport	YES	NO	cytosol	extracellular	plasma membrane	SBO:0000185
R2484_cr	Transport	YES	NO	cytosol	endoplasmic reticulum	endoplasmic reticulum membrane	SBO:0000185
R2485_cm	Transport	YES	NO	cytosol	mitochondria	mitochondrial membrane	SBO:0000185
R2486_cn	Transport	YES	NO	cytosol	nucleus	nuclear membrane	SBO:0000185
R2487_cp	Transport	YES	NO	cytosol	peroxisome	peroxisomal membrane	SBO:0000185
R2488_cr	Transport	YES	NO	cytosol	endoplasmic reticulum	endoplasmic reticulum membrane	SBO:0000185
R2489_ce	Transport	NO	NO	cytosol	extracellular	plasma membrane	SBO:0000185
R2490_ec	Transport	YES	NO	extracellular	cytosol	plasma membrane	SBO:0000185
R2491_ce	Transport	NO	NO	cytosol	extracellular	plasma membrane	SBO:0000185
R2492_ec	Transport	NO	NO	extracellular	cytosol	plasma membrane	SBO:0000185
R2493_ec	Transport	NO	NO	extracellular	cytosol	plasma membrane	SBO:0000185
R2494_cm	Transport	YES	NO	cytosol	mitochondria	mitochondrial membrane	SBO:0000185
R2495_ec	Transport	YES	NO	extracellular	cytosol	plasma membrane	SBO:0000185
R2496_ec	Transport	NO	NO	extracellular	cytosol	plasma membrane	SBO:0000185
R2497_ce	Transport	NO	NO	cytosol	extracellular	plasma membrane	SBO:0000185
R2498_ce	Transport	NO	NO	cytosol	extracellular	plasma membrane	SBO:0000185
R2499_ec	Transport	NO	NO	extracellular	cytosol	plasma membrane	SBO:0000185
R2500_ec	Transport	NO	NO	extracellular	cytosol	plasma membrane	SBO:0000185
R2501_ec	Transport	NO	NO	extracellular	cytosol	plasma membrane	SBO:0000185
R2502_ec	Transport	YES	NO	extracellular	cytosol	plasma membrane	SBO:0000185
R2503_cm	Transport	NO	NO	cytosol	mitochondria	mitochondrial membrane	SBO:0000185
R2504_mc	Transport	YES	NO	mitochondria	cytosol	mitochondrial membrane	SBO:0000185
R2505_cr	Transport	YES	NO	cytosol	endoplasmic reticulum	endoplasmic reticulum membrane	SBO:0000185
R2506_cl	Transport	NO	NO	cytosol	lysosome	lysosomal membrane	SBO:0000185
R2507_cm	Transport	NO	NO	cytosol	mitochondria	mitochondrial membrane	SBO:0000185
R2508_cn	Transport	YES	NO	cytosol	nucleus	nuclear membrane	SBO:0000185
R2509_cp	Transport	YES	NO	cytosol	peroxisome	peroxisomal membrane	SBO:0000185
R2510_ce	Transport	NO	NO	cytosol	extracellular	plasma membrane	SBO:0000185
R2511_cm	Transport	YES	NO	cytosol	mitochondria	mitochondrial membrane	SBO:0000185
R2512_ec	Transport	YES	NO	extracellular	cytosol	plasma membrane	SBO:0000185
R2513_cm	Transport	YES	NO	cytosol	mitochondria	mitochondrial membrane	SBO:0000185
R2514_ec	Transport	YES	NO	extracellular	cytosol	plasma membrane	SBO:0000185
R2515_ce	Transport	YES	NO	cytosol	extracellular	plasma membrane	SBO:0000185
R2516_ec	Transport	YES	NO	extracellular	cytosol	plasma membrane	SBO:0000185
R2517_cr	Transport	YES	NO	cytosol	endoplasmic reticulum	endoplasmic reticulum membrane	SBO:0000185
R2518_cn	Transport	YES	NO	cytosol	nucleus	nuclear membrane	SBO:0000185
R2519_ec	Transport	YES	NO	extracellular	cytosol	plasma membrane	SBO:0000185
R2520_cm	Transport	YES	NO	cytosol	mitochondria	mitochondrial membrane	SBO:0000185
R2521_ec	Transport	NO	NO	extracellular	cytosol	plasma membrane	SBO:0000185
R2522_ec	Transport	NO	NO	extracellular	cytosol	plasma membrane	SBO:0000185
R2523_cn	Transport	YES	NO	cytosol	nucleus	nuclear membrane	SBO:0000185
R2524_ce	Transport	NO	NO	cytosol	extracellular	plasma membrane	SBO:0000185
R2525_ec	Transport	YES	NO	extracellular	cytosol	plasma membrane	SBO:0000185
R2526_ec	Transport	NO	NO	extracellular	cytosol	plasma membrane	SBO:0000185
R2527_ce	Transport	NO	NO	cytosol	extracellular	plasma membrane	SBO:0000185
R2528_cm	Transport	YES	NO	cytosol	mitochondria	mitochondrial membrane	SBO:0000185
R2529_ec	Transport	YES	NO	extracellular	cytosol	plasma membrane	SBO:0000185
R2530_cn	Transport	YES	NO	cytosol	nucleus	nuclear membrane	SBO:0000185
R2531_ec	Transport	YES	NO	extracellular	cytosol	plasma membrane	SBO:0000185
R2532_ce	Transport	NO	NO	cytosol	extracellular	plasma membrane	SBO:0000185
R2533_lm	Transport	YES	NO	lysosome	mitochondria	lysosomal membrane	SBO:0000185
R2534_cg	Transport	NO	NO	cytosol	Golgi	Golgi membrane	SBO:0000185
R2535_mc	Transport	YES	NO	mitochondria	cytosol	mitochondrial membrane	SBO:0000185
R2536_ec	Transport	YES	NO	extracellular	cytosol	plasma membrane	SBO:0000185
R2537_ec	Transport	YES	NO	extracellular	cytosol	plasma membrane	SBO:0000185
R2538_cm	Transport	YES	NO	cytosol	mitochondria	mitochondrial membrane	SBO:0000185
R2539_mc	Transport	YES	NO	mitochondria	cytosol	mitochondrial membrane	SBO:0000185
R2540_ce	Transport	NO	NO	cytosol	extracellular	plasma membrane	SBO:0000185
R2541_ec	Transport	NO	NO	extracellular	cytosol	plasma membrane	SBO:0000185
R2542_ce	Transport	NO	NO	cytosol	extracellular	plasma membrane	SBO:0000185
R2543_ce	Transport	NO	NO	cytosol	extracellular	plasma membrane	SBO:0000185
R2544_cg	Transport	YES	NO	cytosol	Golgi	Golgi membrane	SBO:0000185
R2545_nc	Transport	NO	NO	nucleus	cytosol	nuclear membrane	SBO:0000185
R2546_ce	Transport	YES	NO	cytosol	extracellular	plasma membrane	SBO:0000185
R2547_ec	Transport	YES	NO	extracellular	cytosol	plasma membrane	SBO:0000185
R2548_ec	Transport	YES	NO	extracellular	cytosol	plasma membrane	SBO:0000185
R2549_ce	Transport	NO	NO	cytosol	extracellular	plasma membrane	SBO:0000185
R2550_mc	Transport	NO	NO	mitochondria	cytosol	mitochondrial membrane	SBO:0000185
R2551_ec	Transport	NO	NO	extracellular	cytosol	plasma membrane	SBO:0000185
R2552_ec	Transport	NO	NO	extracellular	cytosol	plasma membrane	SBO:0000185
R2553_cn	Transport	YES	NO	cytosol	nucleus	nuclear membrane	SBO:0000185
R2554_ec	Transport	NO	NO	extracellular	cytosol	plasma membrane	SBO:0000185
R2555_ec	Transport	NO	NO	extracellular	cytosol	plasma membrane	SBO:0000185
R2556_ec	Transport	NO	NO	extracellular	cytosol	plasma membrane	SBO:0000185
R2557_ce	Transport	YES	NO	cytosol	extracellular	plasma membrane	SBO:0000185
R2558_ce	Transport	NO	NO	cytosol	extracellular	plasma membrane	SBO:0000185
R2559_ce	Transport	YES	NO	cytosol	extracellular	plasma membrane	SBO:0000185
R2560_ce	Transport	NO	NO	cytosol	extracellular	plasma membrane	SBO:0000185
R2561_ce	Transport	NO	NO	cytosol	extracellular	plasma membrane	SBO:0000185
R2562_ec	Transport	NO	NO	extracellular	cytosol	plasma membrane	SBO:0000185
R2563_ce	Transport	NO	NO	cytosol	extracellular	plasma membrane	SBO:0000185
R2564_ec	Transport	NO	NO	extracellular	cytosol	plasma membrane	SBO:0000185
R2565_ec	Transport	YES	NO	extracellular	cytosol	plasma membrane	SBO:0000185
R2566_ec	Transport	YES	NO	extracellular	cytosol	plasma membrane	SBO:0000185
R2567_ec	Transport	NO	NO	extracellular	cytosol	plasma membrane	SBO:0000185
R2568_ec	Transport	NO	NO	extracellular	cytosol	plasma membrane	SBO:0000185
R2569_lc	Transport	YES	NO	lysosome	cytosol	lysosomal membrane	SBO:0000185
R2570_cm	Transport	YES	NO	cytosol	mitochondria	mitochondrial membrane	SBO:0000185
R2571_ec	Transport	YES	NO	extracellular	cytosol	plasma membrane	SBO:0000185
R2572_ec	Transport	YES	NO	extracellular	cytosol	plasma membrane	SBO:0000185
R2573_lc	Transport	YES	NO	lysosome	cytosol	lysosomal membrane	SBO:0000185
R2574_ec	Transport	YES	NO	extracellular	cytosol	plasma membrane	SBO:0000185
R2575_ec	Transport	YES	NO	extracellular	cytosol	plasma membrane	SBO:0000185
R2576_cm	Transport	YES	NO	cytosol	mitochondria	mitochondrial membrane	SBO:0000185
R2577_ec	Transport	YES	NO	extracellular	cytosol	plasma membrane	SBO:0000185
R2578_ec	Transport	YES	NO	extracellular	cytosol	plasma membrane	SBO:0000185
R2579_cm	Transport	NO	NO	cytosol	mitochondria	mitochondrial membrane	SBO:0000185
R2580_mc	Transport	NO	NO	mitochondria	cytosol	mitochondrial membrane	SBO:0000185
R2581_mc	Transport	NO	NO	mitochondria	cytosol	mitochondrial membrane	SBO:0000185
R2582_cm	Transport	NO	NO	cytosol	mitochondria	mitochondrial membrane	SBO:0000185
R2583_cm	Transport	NO	NO	cytosol	mitochondria	mitochondrial membrane	SBO:0000185
R2584_mc	Transport	NO	NO	mitochondria	cytosol	mitochondrial membrane	SBO:0000185
R2585_mc	Transport	NO	NO	mitochondria	cytosol	mitochondrial membrane	SBO:0000185
R2586_mc	Transport	NO	NO	mitochondria	cytosol	mitochondrial membrane	SBO:0000185
R2587_mc	Transport	NO	NO	mitochondria	cytosol	mitochondrial membrane	SBO:0000185
R2588_mc	Transport	NO	NO	mitochondria	cytosol	mitochondrial membrane	SBO:0000185
R2589_mc	Transport	NO	NO	mitochondria	cytosol	mitochondrial membrane	SBO:0000185
R2590_cm	Transport	NO	NO	cytosol	mitochondria	mitochondrial membrane	SBO:0000185
R2591_cm	Transport	NO	NO	cytosol	mitochondria	mitochondrial membrane	SBO:0000185
R2592_mc	Transport	NO	NO	mitochondria	cytosol	mitochondrial membrane	SBO:0000185
R2593_mc	Transport	NO	NO	mitochondria	cytosol	mitochondrial membrane	SBO:0000185
R2594_cm	Transport	NO	NO	cytosol	mitochondria	mitochondrial membrane	SBO:0000185
R2595_cm	Transport	NO	NO	cytosol	mitochondria	mitochondrial membrane	SBO:0000185
R2596_cm	Transport	NO	NO	cytosol	mitochondria	mitochondrial membrane	SBO:0000185
R2597_mc	Transport	NO	NO	mitochondria	cytosol	mitochondrial membrane	SBO:0000185
R2598_mc	Transport	NO	NO	mitochondria	cytosol	mitochondrial membrane	SBO:0000185
R2599_cm	Transport	NO	NO	cytosol	mitochondria	mitochondrial membrane	SBO:0000185
R2600_mc	Transport	NO	NO	mitochondria	cytosol	mitochondrial membrane	SBO:0000185
R2601_mc	Transport	NO	NO	mitochondria	cytosol	mitochondrial membrane	SBO:0000185
R2602_mc	Transport	NO	NO	mitochondria	cytosol	mitochondrial membrane	SBO:0000185
R2603_cm	Transport	NO	NO	cytosol	mitochondria	mitochondrial membrane	SBO:0000185
R2604_mc	Transport	NO	NO	mitochondria	cytosol	mitochondrial membrane	SBO:0000185
R2605_mc	Transport	NO	NO	mitochondria	cytosol	mitochondrial membrane	SBO:0000185
R2606_mc	Transport	NO	NO	mitochondria	cytosol	mitochondrial membrane	SBO:0000185
R2607_mc	Transport	NO	NO	mitochondria	cytosol	mitochondrial membrane	SBO:0000185
R2608_cm	Transport	NO	NO	cytosol	mitochondria	mitochondrial membrane	SBO:0000185
R2609_mc	Transport	NO	NO	mitochondria	cytosol	mitochondrial membrane	SBO:0000185
R2610_mc	Transport	NO	NO	mitochondria	cytosol	mitochondrial membrane	SBO:0000185
R2611_mc	Transport	NO	NO	mitochondria	cytosol	mitochondrial membrane	SBO:0000185
R2612_cm	Transport	NO	NO	cytosol	mitochondria	mitochondrial membrane	SBO:0000185
R2613_mc	Transport	NO	NO	mitochondria	cytosol	mitochondrial membrane	SBO:0000185
R2614_mc	Transport	NO	NO	mitochondria	cytosol	mitochondrial membrane	SBO:0000185
R2615_mc	Transport	NO	NO	mitochondria	cytosol	mitochondrial membrane	SBO:0000185
R2616_cm	Transport	NO	NO	cytosol	mitochondria	mitochondrial membrane	SBO:0000185
R2617_mc	Transport	NO	NO	mitochondria	cytosol	mitochondrial membrane	SBO:0000185
R2618_cm	Transport	NO	NO	cytosol	mitochondria	mitochondrial membrane	SBO:0000185
R2619_cm	Transport	NO	NO	cytosol	mitochondria	mitochondrial membrane	SBO:0000185
R2620_mc	Transport	NO	NO	mitochondria	cytosol	mitochondrial membrane	SBO:0000185
R2621_mc	Transport	NO	NO	mitochondria	cytosol	mitochondrial membrane	SBO:0000185
R2622_mc	Transport	NO	NO	mitochondria	cytosol	mitochondrial membrane	SBO:0000185
R2623_mc	Transport	NO	NO	mitochondria	cytosol	mitochondrial membrane	SBO:0000185
R2624_cm	Transport	NO	NO	cytosol	mitochondria	mitochondrial membrane	SBO:0000185
R2625_mc	Transport	NO	NO	mitochondria	cytosol	mitochondrial membrane	SBO:0000185
R2626_cm	Transport	NO	NO	cytosol	mitochondria	mitochondrial membrane	SBO:0000185
R2627_cm	Transport	NO	NO	cytosol	mitochondria	mitochondrial membrane	SBO:0000185
R2628_mc	Transport	NO	NO	mitochondria	cytosol	mitochondrial membrane	SBO:0000185
R2629_cm	Transport	NO	NO	cytosol	mitochondria	mitochondrial membrane	SBO:0000185
R2630_cm	Transport	NO	NO	cytosol	mitochondria	mitochondrial membrane	SBO:0000185
R2631_cm	Transport	NO	NO	cytosol	mitochondria	mitochondrial membrane	SBO:0000185
R2632_mc	Transport	NO	NO	mitochondria	cytosol	mitochondrial membrane	SBO:0000185
R2633_mc	Transport	NO	NO	mitochondria	cytosol	mitochondrial membrane	SBO:0000185
R2634_mc	Transport	NO	NO	mitochondria	cytosol	mitochondrial membrane	SBO:0000185
R2635_cm	Transport	NO	NO	cytosol	mitochondria	mitochondrial membrane	SBO:0000185
R2636_mc	Transport	NO	NO	mitochondria	cytosol	mitochondrial membrane	SBO:0000185
R2637_cm	Transport	NO	NO	cytosol	mitochondria	mitochondrial membrane	SBO:0000185
R2638_cm	Transport	NO	NO	cytosol	mitochondria	mitochondrial membrane	SBO:0000185
R2639_mc	Transport	NO	NO	mitochondria	cytosol	mitochondrial membrane	SBO:0000185
R2640_cm	Transport	NO	NO	cytosol	mitochondria	mitochondrial membrane	SBO:0000185
R2641_cm	Transport	NO	NO	cytosol	mitochondria	mitochondrial membrane	SBO:0000185
R2642_ce	Transport	NO	NO	cytosol	extracellular	plasma membrane	SBO:0000185
R2643_ec	Transport	YES	NO	extracellular	cytosol	plasma membrane	SBO:0000185
R2644_ec	Transport	YES	NO	extracellular	cytosol	plasma membrane	SBO:0000185
R2645_ec	Transport	YES	NO	extracellular	cytosol	plasma membrane	SBO:0000185
R2646_ce	Transport	NO	NO	cytosol	extracellular	plasma membrane	SBO:0000185
R2647_ce	Transport	NO	NO	cytosol	extracellular	plasma membrane	SBO:0000185
R2648_ec	Transport	YES	NO	extracellular	cytosol	plasma membrane	SBO:0000185
R2649_cr	Transport	NO	NO	cytosol	endoplasmic reticulum	endoplasmic reticulum membrane	SBO:0000185
R2650_cp	Transport	YES	NO	cytosol	peroxisome	peroxisomal membrane	SBO:0000185
R2651_rc	Transport	NO	NO	endoplasmic reticulum	cytosol	endoplasmic reticulum membrane	SBO:0000185
R2652_cp	Transport	YES	NO	cytosol	peroxisome	peroxisomal membrane	SBO:0000185
R2653_mc	Transport	YES	NO	mitochondria	cytosol	mitochondrial membrane	SBO:0000185
R2654_ce	Transport	YES	NO	cytosol	extracellular	plasma membrane	SBO:0000185
R2655_ce	Transport	YES	NO	cytosol	extracellular	plasma membrane	SBO:0000185
R2656_ec	Transport	NO	NO	extracellular	cytosol	plasma membrane	SBO:0000185
R2657_cm	Transport	NO	NO	cytosol	mitochondria	mitochondrial membrane	SBO:0000185
R2658_mc	Transport	YES	NO	mitochondria	cytosol	mitochondrial membrane	SBO:0000185
R2659_ec	Transport	YES	NO	extracellular	cytosol	plasma membrane	SBO:0000185
R2660_ec	Transport	YES	NO	extracellular	cytosol	plasma membrane	SBO:0000185
R2661_mc	Transport	YES	NO	mitochondria	cytosol	mitochondrial membrane	SBO:0000185
R2662_mc	Transport	YES	NO	mitochondria	cytosol	mitochondrial membrane	SBO:0000185
R2663_cm	Transport	YES	NO	cytosol	mitochondria	mitochondrial membrane	SBO:0000185
R2664_cm	Transport	YES	NO	cytosol	mitochondria	mitochondrial membrane	SBO:0000185
R2665_cr	Transport	YES	NO	cytosol	endoplasmic reticulum	endoplasmic reticulum membrane	SBO:0000185
R2666_ce	Transport	NO	NO	cytosol	extracellular	plasma membrane	SBO:0000185
R2667_ec	Transport	YES	NO	extracellular	cytosol	plasma membrane	SBO:0000185
R2668_ec	Transport	YES	NO	extracellular	cytosol	plasma membrane	SBO:0000185
R2669_ec	Transport	YES	NO	extracellular	cytosol	plasma membrane	SBO:0000185
R2670_ec	Transport	YES	NO	extracellular	cytosol	plasma membrane	SBO:0000185
R2671_lc	Transport	NO	NO	lysosome	cytosol	lysosomal membrane	SBO:0000185
R2672_ec	Transport	YES	NO	extracellular	cytosol	plasma membrane	SBO:0000185
R2673_gc	Transport	YES	NO	Golgi	cytosol	Golgi membrane	SBO:0000185
R2674_cg	Transport	YES	NO	cytosol	Golgi	Golgi membrane	SBO:0000185
R2675_re	Transport	NO	NO	endoplasmic reticulum	extracellular	endoplasmic reticulum membrane	SBO:0000185
R2676_cr	Transport	NO	NO	cytosol	endoplasmic reticulum	endoplasmic reticulum membrane	SBO:0000185
R2677_cl	Transport	YES	NO	cytosol	lysosome	lysosomal membrane	SBO:0000185
R2678_ec	Transport	YES	NO	extracellular	cytosol	plasma membrane	SBO:0000185
R2679_ec	Transport	YES	NO	extracellular	cytosol	plasma membrane	SBO:0000185
R2680_ec	Transport	YES	NO	extracellular	cytosol	plasma membrane	SBO:0000185
R2681_ec	Transport	YES	NO	extracellular	cytosol	plasma membrane	SBO:0000185
R2682_ec	Transport	YES	NO	extracellular	cytosol	plasma membrane	SBO:0000185
R2683_cr	Transport	YES	NO	cytosol	endoplasmic reticulum	endoplasmic reticulum membrane	SBO:0000185
R2684_cg	Transport	YES	NO	cytosol	Golgi	Golgi membrane	SBO:0000185
R2685_lc	Transport	NO	NO	lysosome	cytosol	lysosomal membrane	SBO:0000185
R2686_ec	Transport	NO	NO	extracellular	cytosol	plasma membrane	SBO:0000185
R2687_ce	Transport	NO	NO	cytosol	extracellular	plasma membrane	SBO:0000185
R2688_ec	Transport	NO	NO	extracellular	cytosol	plasma membrane	SBO:0000185
R2689_ec	Transport	NO	NO	extracellular	cytosol	plasma membrane	SBO:0000185
R2690_ec	Transport	NO	NO	extracellular	cytosol	plasma membrane	SBO:0000185
R2691_ec	Transport	NO	NO	extracellular	cytosol	plasma membrane	SBO:0000185
R2692_ec	Transport	YES	NO	extracellular	cytosol	plasma membrane	SBO:0000185
R2693_cm	Transport	NO	NO	cytosol	mitochondria	mitochondrial membrane	SBO:0000185
R2694_ce	Transport	NO	NO	cytosol	extracellular	plasma membrane	SBO:0000185
R2695_cm	Transport	YES	NO	cytosol	mitochondria	mitochondrial membrane	SBO:0000185
R2696_lc	Transport	NO	NO	lysosome	cytosol	lysosomal membrane	SBO:0000185
R2697_ec	Transport	YES	NO	extracellular	cytosol	plasma membrane	SBO:0000185
R2698_mc	Transport	YES	NO	mitochondria	cytosol	mitochondrial membrane	SBO:0000185
R2699_cm	Transport	NO	NO	cytosol	mitochondria	mitochondrial membrane	SBO:0000185
R2700_cp	Transport	NO	NO	cytosol	peroxisome	peroxisomal membrane	SBO:0000185
R2701_ce	Transport	YES	NO	cytosol	extracellular	plasma membrane	SBO:0000185
R2702_cm	Transport	YES	NO	cytosol	mitochondria	mitochondrial membrane	SBO:0000185
R2703_ce	Transport	NO	NO	cytosol	extracellular	plasma membrane	SBO:0000185
R2704_ec	Transport	YES	NO	extracellular	cytosol	plasma membrane	SBO:0000185
R2705_lc	Transport	YES	NO	lysosome	cytosol	lysosomal membrane	SBO:0000185
R2706_ec	Transport	NO	NO	extracellular	cytosol	plasma membrane	SBO:0000185
R2707_ec	Transport	YES	NO	extracellular	cytosol	plasma membrane	SBO:0000185
R2708_ec	Transport	YES	NO	extracellular	cytosol	plasma membrane	SBO:0000185
R2709_cm	Transport	YES	NO	cytosol	mitochondria	mitochondrial membrane	SBO:0000185
R2710_cp	Transport	YES	NO	cytosol	peroxisome	peroxisomal membrane	SBO:0000185
R2711_ce	Transport	YES	NO	cytosol	extracellular	plasma membrane	SBO:0000185
R2712_ec	Transport	YES	NO	extracellular	cytosol	plasma membrane	SBO:0000185
R2713_ec	Transport	NO	NO	extracellular	cytosol	plasma membrane	SBO:0000185
R2714_ec	Transport	NO	NO	extracellular	cytosol	plasma membrane	SBO:0000185
R2715_lc	Transport	YES	NO	lysosome	cytosol	lysosomal membrane	SBO:0000185
R2716_cm	Transport	YES	NO	cytosol	mitochondria	mitochondrial membrane	SBO:0000185
R2717_ec	Transport	YES	NO	extracellular	cytosol	plasma membrane	SBO:0000185
R2718_ec	Transport	YES	NO	extracellular	cytosol	plasma membrane	SBO:0000185
R2719_cm	Transport	YES	NO	cytosol	mitochondria	mitochondrial membrane	SBO:0000185
R2720_cp	Transport	YES	NO	cytosol	peroxisome	peroxisomal membrane	SBO:0000185
R2721_ec	Transport	YES	NO	extracellular	cytosol	plasma membrane	SBO:0000185
R2722_cm	Transport	YES	NO	cytosol	mitochondria	mitochondrial membrane	SBO:0000185
R2723_ce	Transport	YES	NO	cytosol	extracellular	plasma membrane	SBO:0000185
R2724_ec	Transport	YES	NO	extracellular	cytosol	plasma membrane	SBO:0000185
R2725_ce	Transport	NO	NO	cytosol	extracellular	plasma membrane	SBO:0000185
R2726_ec	Transport	YES	NO	extracellular	cytosol	plasma membrane	SBO:0000185
R2727_ec	Transport	NO	NO	extracellular	cytosol	plasma membrane	SBO:0000185
R2728_ec	Transport	YES	NO	extracellular	cytosol	plasma membrane	SBO:0000185
R2729_ec	Transport	NO	NO	extracellular	cytosol	plasma membrane	SBO:0000185
R2730_ce	Transport	YES	NO	cytosol	extracellular	plasma membrane	SBO:0000185
R2731_lc	Transport	YES	NO	lysosome	cytosol	lysosomal membrane	SBO:0000185
R2732_cp	Transport	NO	NO	cytosol	peroxisome	peroxisomal membrane	SBO:0000185
R2733_ec	Transport	YES	NO	extracellular	cytosol	plasma membrane	SBO:0000185
R2734_cm	Transport	NO	NO	cytosol	mitochondria	mitochondrial membrane	SBO:0000185
R2735_cr	Transport	YES	NO	cytosol	endoplasmic reticulum	endoplasmic reticulum membrane	SBO:0000185
R2736_cp	Transport	YES	NO	cytosol	peroxisome	peroxisomal membrane	SBO:0000185
R2737_ec	Transport	NO	NO	extracellular	cytosol	plasma membrane	SBO:0000185
R2738_cm	Transport	YES	NO	cytosol	mitochondria	mitochondrial membrane	SBO:0000185
R2739_ec	Transport	YES	NO	extracellular	cytosol	plasma membrane	SBO:0000185
R2740_ec	Transport	YES	NO	extracellular	cytosol	plasma membrane	SBO:0000185
R2741_ec	Transport	YES	NO	extracellular	cytosol	plasma membrane	SBO:0000185
R2742_ec	Transport	YES	NO	extracellular	cytosol	plasma membrane	SBO:0000185
R2743_ec	Transport	YES	NO	extracellular	cytosol	plasma membrane	SBO:0000185
R2744_ec	Transport	NO	NO	extracellular	cytosol	plasma membrane	SBO:0000185
R2745_ec	Transport	NO	NO	extracellular	cytosol	plasma membrane	SBO:0000185
R2746_lc	Transport	YES	NO	lysosome	cytosol	lysosomal membrane	SBO:0000185
R2747_cm	Transport	YES	NO	cytosol	mitochondria	mitochondrial membrane	SBO:0000185
R2748_ge	Transport	NO	NO	Golgi	extracellular	Golgi membrane	SBO:0000185
R2749_cr	Transport	YES	NO	cytosol	endoplasmic reticulum	endoplasmic reticulum membrane	SBO:0000185
R2750_ec	Transport	NO	NO	extracellular	cytosol	plasma membrane	SBO:0000185
R2751_cm	Transport	YES	NO	cytosol	mitochondria	mitochondrial membrane	SBO:0000185
R2752_ec	Transport	YES	NO	extracellular	cytosol	plasma membrane	SBO:0000185
R2753_ec	Transport	NO	NO	extracellular	cytosol	plasma membrane	SBO:0000185
R2754_ec	Transport	NO	NO	extracellular	cytosol	plasma membrane	SBO:0000185
R2755_cm	Transport	YES	NO	cytosol	mitochondria	mitochondrial membrane	SBO:0000185
R2756_cn	Transport	YES	NO	cytosol	nucleus	nuclear membrane	SBO:0000185
R2757_ec	Transport	YES	NO	extracellular	cytosol	plasma membrane	SBO:0000185
R2758_ec	Transport	YES	NO	extracellular	cytosol	plasma membrane	SBO:0000185
R2759_cm	Transport	NO	NO	cytosol	mitochondria	mitochondrial membrane	SBO:0000185
R2760_cm	Transport	YES	NO	cytosol	mitochondria	mitochondrial membrane	SBO:0000185
R2761_cm	Transport	YES	NO	cytosol	mitochondria	mitochondrial membrane	SBO:0000185
R2762_cm	Transport	YES	NO	cytosol	mitochondria	mitochondrial membrane	SBO:0000185
R2763_cm	Transport	YES	NO	cytosol	mitochondria	mitochondrial membrane	SBO:0000185
R2764_ec	Transport	YES	NO	extracellular	cytosol	plasma membrane	SBO:0000185
R2765_cm	Transport	YES	NO	cytosol	mitochondria	mitochondrial membrane	SBO:0000185
R2766_ec	Transport	YES	NO	extracellular	cytosol	plasma membrane	SBO:0000185
R2767_ec	Transport	YES	NO	extracellular	cytosol	plasma membrane	SBO:0000185
R2768_rc	Transport	NO	NO	endoplasmic reticulum	cytosol	endoplasmic reticulum membrane	SBO:0000185
R2769_gc	Transport	NO	NO	Golgi	cytosol	Golgi membrane	SBO:0000185
R2770_lc	Transport	NO	NO	lysosome	cytosol	lysosomal membrane	SBO:0000185
R2771_ec	Transport	YES	NO	extracellular	cytosol	plasma membrane	SBO:0000185
R2772_ec	Transport	NO	NO	extracellular	cytosol	plasma membrane	SBO:0000185
R2773_ec	Transport	NO	NO	extracellular	cytosol	plasma membrane	SBO:0000185
R2774_ec	Transport	YES	NO	extracellular	cytosol	plasma membrane	SBO:0000185
R2775_cn	Transport	YES	NO	cytosol	nucleus	nuclear membrane	SBO:0000185
R2776_ce	Transport	NO	NO	cytosol	extracellular	plasma membrane	SBO:0000185
R2777_ec	Transport	NO	NO	extracellular	cytosol	plasma membrane	SBO:0000185
R2778_cp	Transport	NO	NO	cytosol	peroxisome	peroxisomal membrane	SBO:0000185
R2779_cr	Transport	NO	NO	cytosol	endoplasmic reticulum	endoplasmic reticulum membrane	SBO:0000185
R2780_cr	Transport	NO	NO	cytosol	endoplasmic reticulum	endoplasmic reticulum membrane	SBO:0000185
R2781_cp	Transport	NO	NO	cytosol	peroxisome	peroxisomal membrane	SBO:0000185
R2782_rc	Transport	NO	NO	endoplasmic reticulum	cytosol	endoplasmic reticulum membrane	SBO:0000185
R2783_pc	Transport	NO	NO	peroxisome	cytosol	peroxisomal membrane	SBO:0000185
R2784_nc	Transport	YES	NO	nucleus	cytosol	nuclear membrane	SBO:0000185
R2785_pc	Transport	NO	NO	peroxisome	cytosol	peroxisomal membrane	SBO:0000185
R2786_rc	Transport	NO	NO	endoplasmic reticulum	cytosol	endoplasmic reticulum membrane	SBO:0000185
R2787_ce	Transport	YES	NO	cytosol	extracellular	plasma membrane	SBO:0000185
R2788_ec	Transport	YES	NO	extracellular	cytosol	plasma membrane	SBO:0000185
R2789_ce	Transport	YES	NO	cytosol	extracellular	plasma membrane	SBO:0000185
R2790_cg	Transport	YES	NO	cytosol	Golgi	Golgi membrane	SBO:0000185
R2791_ec	Transport	NO	NO	extracellular	cytosol	plasma membrane	SBO:0000185
R2792_ec	Transport	NO	NO	extracellular	cytosol	plasma membrane	SBO:0000185
R2793_ec	Transport	YES	NO	extracellular	cytosol	plasma membrane	SBO:0000185
R2794_ec	Transport	YES	NO	extracellular	cytosol	plasma membrane	SBO:0000185
R2795_ce	Transport	NO	NO	cytosol	extracellular	plasma membrane	SBO:0000185
R2796_ec	Transport	YES	NO	extracellular	cytosol	plasma membrane	SBO:0000185
R2797_ec	Transport	YES	NO	extracellular	cytosol	plasma membrane	SBO:0000185
R2798_mc	Transport	YES	NO	mitochondria	cytosol	mitochondrial membrane	SBO:0000185
R2799_mc	Transport	YES	NO	mitochondria	cytosol	mitochondrial membrane	SBO:0000185
R2800_ec	Transport	NO	NO	extracellular	cytosol	plasma membrane	SBO:0000185
R2801_cg	Transport	YES	NO	cytosol	Golgi	Golgi membrane	SBO:0000185
R2802_gc	Transport	NO	NO	Golgi	cytosol	Golgi membrane	SBO:0000185
R2803_mc	Transport	NO	NO	mitochondria	cytosol	mitochondrial membrane	SBO:0000185
R2804_ce	Transport	YES	NO	cytosol	extracellular	plasma membrane	SBO:0000185
R2805_ec	Transport	NO	NO	extracellular	cytosol	plasma membrane	SBO:0000185
R2806_ec	Transport	NO	NO	extracellular	cytosol	plasma membrane	SBO:0000185
R2807_ec	Transport	YES	NO	extracellular	cytosol	plasma membrane	SBO:0000185
R2808_cm	Transport	YES	NO	cytosol	mitochondria	mitochondrial membrane	SBO:0000185
R2809_ec	Transport	YES	NO	extracellular	cytosol	plasma membrane	SBO:0000185
R2810_ec	Transport	NO	NO	extracellular	cytosol	plasma membrane	SBO:0000185
R2811_ec	Transport	YES	NO	extracellular	cytosol	plasma membrane	SBO:0000185
R2812_ec	Transport	YES	NO	extracellular	cytosol	plasma membrane	SBO:0000185
R2813_rc	Transport	YES	NO	endoplasmic reticulum	cytosol	endoplasmic reticulum membrane	SBO:0000185
R2814_gc	Transport	NO	NO	Golgi	cytosol	Golgi membrane	SBO:0000185
R2815_nc	Transport	YES	NO	nucleus	cytosol	nuclear membrane	SBO:0000185
R2816_cp	Transport	YES	NO	cytosol	peroxisome	peroxisomal membrane	SBO:0000185
R2817_cr	Transport	YES	NO	cytosol	endoplasmic reticulum	endoplasmic reticulum membrane	SBO:0000185
R2818_cp	Transport	YES	NO	cytosol	peroxisome	peroxisomal membrane	SBO:0000185
R2819_ec	Transport	YES	NO	extracellular	cytosol	plasma membrane	SBO:0000185
R2820_lc	Transport	YES	NO	lysosome	cytosol	lysosomal membrane	SBO:0000185
R2821_ec	Transport	YES	NO	extracellular	cytosol	plasma membrane	SBO:0000185
R2822_ec	Transport	YES	NO	extracellular	cytosol	plasma membrane	SBO:0000185
R2823_ec	Transport	YES	NO	extracellular	cytosol	plasma membrane	SBO:0000185
R2824_ce	Transport	NO	NO	cytosol	extracellular	plasma membrane	SBO:0000185
R2825_ec	Transport	YES	NO	extracellular	cytosol	plasma membrane	SBO:0000185
R2826_ec	Transport	YES	NO	extracellular	cytosol	plasma membrane	SBO:0000185
R2827_lc	Transport	YES	NO	lysosome	cytosol	lysosomal membrane	SBO:0000185
R2828_ec	Transport	NO	NO	extracellular	cytosol	plasma membrane	SBO:0000185
R2829_ec	Transport	YES	NO	extracellular	cytosol	plasma membrane	SBO:0000185
R2830_ec	Transport	YES	NO	extracellular	cytosol	plasma membrane	SBO:0000185
R2831_ec	Transport	YES	NO	extracellular	cytosol	plasma membrane	SBO:0000185
R2832_ec	Transport	YES	NO	extracellular	cytosol	plasma membrane	SBO:0000185
R2833_cm	Transport	YES	NO	cytosol	mitochondria	mitochondrial membrane	SBO:0000185
R2834_ec	Transport	YES	NO	extracellular	cytosol	plasma membrane	SBO:0000185
R2835_ec	Transport	NO	NO	extracellular	cytosol	plasma membrane	SBO:0000185
R2836_ec	Transport	YES	NO	extracellular	cytosol	plasma membrane	SBO:0000185
R2837_ec	Transport	NO	NO	extracellular	cytosol	plasma membrane	SBO:0000185
R2838_ec	Transport	NO	NO	extracellular	cytosol	plasma membrane	SBO:0000185
R2839_cm	Transport	NO	NO	cytosol	mitochondria	mitochondrial membrane	SBO:0000185
R2840_ec	Transport	YES	NO	extracellular	cytosol	plasma membrane	SBO:0000185
R2841_ec	Transport	NO	NO	extracellular	cytosol	plasma membrane	SBO:0000185
R2842_ec	Transport	NO	NO	extracellular	cytosol	plasma membrane	SBO:0000185
R2843_ce	Transport	NO	NO	cytosol	extracellular	plasma membrane	SBO:0000185
R2844_ce	Transport	NO	NO	cytosol	extracellular	plasma membrane	SBO:0000185
R2845_ce	Transport	YES	NO	cytosol	extracellular	plasma membrane	SBO:0000185
R2846_ce	Transport	YES	NO	cytosol	extracellular	plasma membrane	SBO:0000185
R2847_ec	Transport	NO	NO	extracellular	cytosol	plasma membrane	SBO:0000185
R2848_ec	Transport	NO	NO	extracellular	cytosol	plasma membrane	SBO:0000185
R2849_ec	Transport	NO	NO	extracellular	cytosol	plasma membrane	SBO:0000185
R2850_ec	Transport	YES	NO	extracellular	cytosol	plasma membrane	SBO:0000185
R2851_cp	Transport	YES	NO	cytosol	peroxisome	peroxisomal membrane	SBO:0000185
R2852_ce	Transport	NO	NO	cytosol	extracellular	plasma membrane	SBO:0000185
R2853_ec	Transport	NO	NO	extracellular	cytosol	plasma membrane	SBO:0000185
R2854_ec	Transport	YES	NO	extracellular	cytosol	plasma membrane	SBO:0000185
R2855_ec	Transport	YES	NO	extracellular	cytosol	plasma membrane	SBO:0000185
R2856_ce	Transport	YES	NO	cytosol	extracellular	plasma membrane	SBO:0000185
R2857_ec	Transport	YES	NO	extracellular	cytosol	plasma membrane	SBO:0000185
R2858_cm	Transport	YES	NO	cytosol	mitochondria	mitochondrial membrane	SBO:0000185
R2859_ec	Transport	YES	NO	extracellular	cytosol	plasma membrane	SBO:0000185
R2860_ec	Transport	YES	NO	extracellular	cytosol	plasma membrane	SBO:0000185
R2861_cp	Transport	YES	NO	cytosol	peroxisome	peroxisomal membrane	SBO:0000185
R2862_ec	Transport	YES	NO	extracellular	cytosol	plasma membrane	SBO:0000185
R2863_cl	Transport	YES	NO	cytosol	lysosome	lysosomal membrane	SBO:0000185
R2864_cm	Transport	YES	NO	cytosol	mitochondria	mitochondrial membrane	SBO:0000185
R2865_ec	Transport	NO	NO	extracellular	cytosol	plasma membrane	SBO:0000185
R2866_ec	Transport	NO	NO	extracellular	cytosol	plasma membrane	SBO:0000185
R2867_ce	Transport	NO	NO	cytosol	extracellular	plasma membrane	SBO:0000185
R2868_ec	Transport	NO	NO	extracellular	cytosol	plasma membrane	SBO:0000185
R2869_ec	Transport	NO	NO	extracellular	cytosol	plasma membrane	SBO:0000185
R2870_ce	Transport	NO	NO	cytosol	extracellular	plasma membrane	SBO:0000185
R2871_ec	Transport	YES	NO	extracellular	cytosol	plasma membrane	SBO:0000185
R2872_ce	Transport	YES	NO	cytosol	extracellular	plasma membrane	SBO:0000185
R2873_ec	Transport	NO	NO	extracellular	cytosol	plasma membrane	SBO:0000185
R2874_ec	Transport	NO	NO	extracellular	cytosol	plasma membrane	SBO:0000185
R2875_ec	Transport	NO	NO	extracellular	cytosol	plasma membrane	SBO:0000185
R2876_lc	Transport	YES	NO	lysosome	cytosol	lysosomal membrane	SBO:0000185
R2877_cm	Transport	YES	NO	cytosol	mitochondria	mitochondrial membrane	SBO:0000185
R2878_ec	Transport	YES	NO	extracellular	cytosol	plasma membrane	SBO:0000185
R2879_ce	Transport	YES	NO	cytosol	extracellular	plasma membrane	SBO:0000185
R2880_ec	Transport	YES	NO	extracellular	cytosol	plasma membrane	SBO:0000185
R2881_ec	Transport	YES	NO	extracellular	cytosol	plasma membrane	SBO:0000185
R2882_ec	Transport	NO	NO	extracellular	cytosol	plasma membrane	SBO:0000185
R2883_ce	Transport	NO	NO	cytosol	extracellular	plasma membrane	SBO:0000185
R2884_ec	Transport	YES	NO	extracellular	cytosol	plasma membrane	SBO:0000185
R2885_ec	Transport	YES	NO	extracellular	cytosol	plasma membrane	SBO:0000185
R2886_ec	Transport	NO	NO	extracellular	cytosol	plasma membrane	SBO:0000185
R2887_rc	Transport	YES	NO	endoplasmic reticulum	cytosol	endoplasmic reticulum membrane	SBO:0000185
R2888_cg	Transport	YES	NO	cytosol	Golgi	Golgi membrane	SBO:0000185
R2889_cg	Transport	YES	NO	cytosol	Golgi	Golgi membrane	SBO:0000185
R2890_cl	Transport	YES	NO	cytosol	lysosome	lysosomal membrane	SBO:0000185
R2891_cr	Transport	YES	NO	cytosol	endoplasmic reticulum	endoplasmic reticulum membrane	SBO:0000185
R2892_gc	Transport	YES	NO	Golgi	cytosol	Golgi membrane	SBO:0000185
R2893_gc	Transport	YES	NO	Golgi	cytosol	Golgi membrane	SBO:0000185
R2894_ec	Transport	YES	NO	extracellular	cytosol	plasma membrane	SBO:0000185
R2895_ec	Transport	YES	NO	extracellular	cytosol	plasma membrane	SBO:0000185
R2896_ec	Transport	YES	NO	extracellular	cytosol	plasma membrane	SBO:0000185
R2897_ec	Transport	YES	NO	extracellular	cytosol	plasma membrane	SBO:0000185
R2898_ec	Transport	NO	NO	extracellular	cytosol	plasma membrane	SBO:0000185
R2899_ec	Transport	NO	NO	extracellular	cytosol	plasma membrane	SBO:0000185
R2900_lc	Transport	YES	NO	lysosome	cytosol	lysosomal membrane	SBO:0000185
R2901_cm	Transport	YES	NO	cytosol	mitochondria	mitochondrial membrane	SBO:0000185
R2902_ec	Transport	NO	NO	extracellular	cytosol	plasma membrane	SBO:0000185
R2903_cm	Transport	YES	NO	cytosol	mitochondria	mitochondrial membrane	SBO:0000185
R2904_ec	Transport	YES	NO	extracellular	cytosol	plasma membrane	SBO:0000185
R2905_ce	Transport	NO	NO	cytosol	extracellular	plasma membrane	SBO:0000185
R2906_ec	Transport	NO	NO	extracellular	cytosol	plasma membrane	SBO:0000185
R2907_cp	Transport	NO	NO	cytosol	peroxisome	peroxisomal membrane	SBO:0000185
R2908_ec	Transport	YES	NO	extracellular	cytosol	plasma membrane	SBO:0000185
R2909_ec	Transport	YES	NO	extracellular	cytosol	plasma membrane	SBO:0000185
