# Supplementary material for: Reconstruction of Danio rerio Metabolic Model Accounting for Subcellular Compartmentalisation
Source: PLoS One. 2012 Nov 14;7(11):e49903. doi: 10.1371/journal.pone.0049903 (PMC3498201; doi:10.1371/journal.pone.0049903)
Supplement: Table S2 — Detailed list of the pathways by compartment and the number of reaction involved. (CSV) [file pone.0049903.s002.csv]

Type	Class	Metabolite	KeggID
Import	Amino Acids	L-Arginine	C00062
Import	Amino Acids	L-Histidine	C00135
Import	Amino Acids	L-Isoleucine	C00407
Import	Amino Acids	L-Leucine	C00123
Import	Amino Acids	L-Lysine	C00047
Import	Amino Acids	L-Methionine	C00073
Import	Amino Acids	L-Phenylalanine	C00079
Import	Amino Acids	L-Threonine	C00188
Import	Amino Acids	L-Tryptophan	C00078
Import	Amino Acids	L-Valine	C00183
Import	Lipids	Linolenic Acid (18:3, n-3)	C06427
Import	Lipids	Linoleic Acid (18:2, n-6)	C01595
Import	Carbohydrates	alpha-D-Glucose	C00267
Import	Carbohydrates	beta-D-Glucose	C00221
Import	Carbohydrates	alpha-Maltose	C00208
Import	Carbohydrates	Sucrose	C00089
Import	Carbohydrates	Dextrin (polymer)	C00721
Import	Carbohydrates	D-Fructose	C02336
Import	Carbohydrates	D-Galactose	C00124
Import	Carbohydrates	Starch	C00182
Import	Carbohydrates	Glucosamine	C08349
Import	Macrominerals	Calcium	C00076
Import	Macrominerals	Chlorine	C00698
Import	Macrominerals	Magnesium	C00305
Import	Macrominerals	Phosphorus	C06262
Import	Macrominerals	Potassium	C00238
Import	Macrominerals	Sodium	C01330
Import	Microminerals	Copper	C00070
Import	Microminerals	Iodine	C01382
Import	Microminerals	Iron	C14818
Import	Microminerals	Magnanese	C19610
Import	Microminerals	Selenium	C01529
Import	Microminerals	Zinc	C00038
Import	Fat-soluble vitamins	A (A1/A2/A3)	C00473|C00376|C00777
Import	Fat-soluble vitamins	D (cholecalciferol)	C05443
Import	Fat-soluble vitamins	E	C02477
Import	Fat-soluble vitamins	K (K1/K2/K3)	C02059|C00828|C05377
Import	Water-soluble vitamins	Riboflavin	C00255
Import	Water-soluble vitamins	Pantothenic acid	C00864
Import	Water-soluble vitamins	Niacin	C00253
Import	Water-soluble vitamins	Vitamine B12	C05776
Import	Water-soluble vitamins	Choline	C00114
Import	Water-soluble vitamins	Biotin	C00120
Import	Water-soluble vitamins	Folate	C00504
Import	Water-soluble vitamins	Thiamin pyrophosphate	C00068
Import	Water-soluble vitamins	Vitamine C	C00072
Import	Water-soluble vitamins	Pyridoxine	C00314
Biomass	amino acid	L-Alanine	C00041
Biomass	amino acid	L-Arginine	C00062
Biomass	amino acid	L-Asparagine	C00152
Biomass	amino acid	L-Aspartic acid	C00049
Biomass	amino acid	L-Cysteine	C00097
Biomass	amino acid	L-Glutamic acid	C00025
Biomass	amino acid	L-Glutamine	C00064
Biomass	amino acid	L-Glycine	C00037
Biomass	amino acid	L-Histidine	C00135
Biomass	amino acid	L-Isoleucine	C00407
Biomass	amino acid	L-Leucine	C00123
Biomass	amino acid	L-Lysine	C00047
Biomass	amino acid	L-Methionine	C00073
Biomass	amino acid	L-Phenylalanine	C00079
Biomass	amino acid	L-Proline	C00148
Biomass	amino acid	L-Serine	C00065
Biomass	amino acid	L-Threonine	C00188
Biomass	amino acid	L-Tryptophan	C00078
Biomass	amino acid	L-Tyrosine	C00082
Biomass	amino acid	L-Valine	C00183
Biomass	lipid	1-monoacylglycerol	C01885
Biomass	lipid	Cardiolipin	C05980
Biomass	lipid	Cholesterol	C00187
Biomass	lipid	Cholesterol ester	C02530
Biomass	lipid	Diacylglycerol	C00165
Biomass	lipid	Lysophosphatidylcholine	C04233
Biomass	lipid	Phosphatidate	C00416
Biomass	lipid	Phosphatidylcholine	C00157
Biomass	lipid	Phosphatidylethanolamine	C00350
Biomass	lipid	Phosphatidylglycerol	C00344
Biomass	lipid	Phosphatidylinositol	C01194
Biomass	lipid	Phosphatidylserine	C02737
Biomass	lipid	Sphingomyelin	C00550
Biomass	lipid	Triacylglycerol	C00422
Biomass	nucleic acid	ATP	C00002
Biomass	nucleic acid	CTP	C00063
Biomass	nucleic acid	dATP	C00131
Biomass	nucleic acid	dCTP	C00458
Biomass	nucleic acid	dGTP	C00286
Biomass	nucleic acid	dTTP	C00075
Biomass	nucleic acid	GTP	C00044
Biomass	nucleic acid	UDP	C00459
Biomass	other	Acetyl-CoA	C00024
Biomass	other	H+	C00080
Biomass	other	NADH	C00004
Biomass	other	NADPH	C00005
Biomass	other	O2	C00007
