# Supplementary material for: Reconstruction of Danio rerio Metabolic Model Accounting for Subcellular Compartmentalisation
Source: PLoS One. 2012 Nov 14;7(11):e49903. doi: 10.1371/journal.pone.0049903 (PMC3498201; doi:10.1371/journal.pone.0049903)
Supplement: Table S3 — Detailed list the uptakes and biomass reactions. (CSV) [file pone.0049903.s003.csv]

Compartment	Pathway	Reaction Count
cytosol	Alanine, aspartate and glutamate metabolism	16
cytosol	alpha-Linolenic acid metabolism	2
cytosol	Amino sugar and nucleotide sugar metabolism	34
nucleus	Amino sugar and nucleotide sugar metabolism	2
cytosol	Aminoacyl-tRNA biosynthesis	22
mitochondria	Aminoacyl-tRNA biosynthesis	18
cytosol	Arachidonic acid metabolism	21
endoplasmic reticulum	Arachidonic acid metabolism	17
nucleus	Arachidonic acid metabolism	2
cytosol	Arginine and proline metabolism	20
mitochondria	Arginine and proline metabolism	27
mitochondrial intermembrane space	Arginine and proline metabolism	2
peroxisome	Arginine and proline metabolism	5
cytosol	Ascorbate and aldarate metabolism	4
cytosol	beta-Alanine metabolism	7
cytosol	Biosynthesis of unsaturated fatty acids	20
lysosome	Biosynthesis of unsaturated fatty acids	2
nucleus	Biosynthesis of unsaturated fatty acids	11
peroxisome	Biosynthesis of unsaturated fatty acids	5
cytosol	Biotin metabolism	1
nucleus	Biotin metabolism	3
cytosol	Butanoate metabolism	7
cytosol	Butirosin and neomycin biosynthesis	1
cytosol	Caffeine metabolism	1
peroxisome	Caffeine metabolism	5
cytosol	Citrate cycle (TCA cycle)	9
mitochondria	Citrate cycle (TCA cycle)	22
cytosol	Cyanoamino acid metabolism	2
cytosol	Cysteine and methionine metabolism	24
nucleus	Cysteine and methionine metabolism	1
cytosol	D-Glutamine and D-glutamate metabolism	1
cytosol	Ether lipid metabolism	13
extracellular	Ether lipid metabolism	7
cytosol	Fatty acid	40
lysosome	Fatty acid elongation	2
nucleus	Fatty acid elongation	2
mitochondria	Fatty acid metabolism	70
peroxisome	Fatty acid metabolism	58
cytosol	Folate biosynthesis	18
cytosol	Fructose and mannose metabolism	18
cytosol	Galactose metabolism	12
lysosome	Galactose metabolism	10
cytosol	Glutathione metabolism	18
endoplasmic reticulum	Glutathione metabolism	5
extracellular	Glutathione metabolism	6
nucleus	Glutathione metabolism	3
cytosol	Glycerolipid metabolism	13
cytosol	Glycerophospholipid metabolism	30
endoplasmic reticulum	Glycerophospholipid metabolism	7
extracellular	Glycerophospholipid metabolism	5
nucleus	Glycerophospholipid metabolism	2
cytosol	Glycine, serine and threonine metabolism	14
mitochondria	Glycine, serine and threonine metabolism	13
mitochondrial intermembrane space	Glycine, serine and threonine metabolism	1
cytosol	Glycolysis / Gluconeogenesis	26
endoplasmic reticulum	Glycosaminoglycan biosynthesis	5
Golgi	Glycosaminoglycan biosynthesis	9
lysosome	Glycosaminoglycan degradation	14
Golgi	Glycosphingolipid biosynthesis	38
lysosome	Glycosphingolipid biosynthesis	5
cytosol	Glycosphingolipid biosynthesis - ganglio series	2
cytosol	Glycosylphosphatidylinositol(GPI)-anchor biosynthesis	2
endoplasmic reticulum	Glycosylphosphatidylinositol(GPI)-anchor biosynthesis	5
cytosol	Glyoxylate and dicarboxylate metabolism	7
cytosol	Histidine metabolism	11
cytosol	Inositol phosphate metabolism	28
Golgi	Inositol phosphate metabolism	3
nucleus	Inositol phosphate metabolism	4
cytosol	Linoleic acid metabolism	5
cytosol	Lysine degradation	3
nucleus	Lysine degradation	3
Golgi	Mucin type O-Glycan biosynthesis	8
cytosol	N-Glycan biosynthesis	9
endoplasmic reticulum	N-Glycan biosynthesis	15
Golgi	N-Glycan biosynthesis	10
cytosol	Nicotinate and nicotinamide metabolism	13
lysosome	Nicotinate and nicotinamide metabolism	2
nucleus	Nicotinate and nicotinamide metabolism	1
cytosol	Nitrogen metabolism	5
cytosol	One carbon pool by folate	20
cytosol	Other types of O-glycan biosynthesis	1
endoplasmic reticulum	Other types of O-glycan biosynthesis	6
Golgi	Other types of O-glycan biosynthesis	5
cytosol	Pantothenate and CoA biosynthesis	13
cytosol	Pentose and glucuronate interconversions	10
nucleus	Pentose and glucuronate interconversions	1
cytosol	Pentose phosphate pathway	19
cytosol	Phenylalanine metabolism	8
cytosol	Phenylalanine, tyrosine and tryptophan biosynthesis	4
cytosol	Phosphatidylinositol signaling system	24
Golgi	Phosphatidylinositol signaling system	3
nucleus	Phosphatidylinositol signaling system	2
cytosol	Porphyrin and chlorophyll metabolism	10
mitochondrial intermembrane space	Porphyrin and chlorophyll metabolism	1
cytosol	Primary bile acid biosynthesis	13
peroxisome	Primary bile acid biosynthesis	8
cytosol	Propanoate metabolism	6
mitochondria	Propanoate metabolism	19
cytosol	Purine metabolism	70
extracellular	Purine metabolism	15
lysosome	Purine metabolism	3
mitochondria	Purine metabolism	13
mitochondrial intermembrane space	Purine metabolism	2
nucleus	Purine metabolism	6
peroxisome	Purine metabolism	8
cytosol	Pyrimidine metabolism	59
extracellular	Pyrimidine metabolism	10
mitochondrial intermembrane space	Pyrimidine metabolism	1
nucleus	Pyrimidine metabolism	4
cytosol	Pyruvate metabolism	17
mitochondria	Pyruvate metabolism	16
cytosol	Retinol metabolism	16
endoplasmic reticulum	Retinol metabolism	7
cytosol	Riboflavin metabolism	5
cytosol	Selenocompound metabolism	10
cytosol	Sphingolipid metabolism	14
extracellular	Sphingolipid metabolism	6
Golgi	Sphingolipid metabolism	9
lysosome	Sphingolipid metabolism	10
cytosol	Starch and sucrose metabolism	15
extracellular	Starch and sucrose metabolism	8
lysosome	Starch and sucrose metabolism	3
cytosol	Steroid biosynthesis	32
cytosol	Steroid hormone biosynthesis	44
endoplasmic reticulum	Steroid hormone biosynthesis	18
mitochondria	Steroid hormone biosynthesis	13
cytosol	Sulfur metabolism	3
cytosol	Synthesis and degradation of ketone bodies	3
cytosol	Taurine and hypotaurine metabolism	3
cytosol	Terpenoid backbone biosynthesis	9
cytosol	Thiamine metabolism	4
nucleus	Thiamine metabolism	2
cytosol	Tryptophan metabolism	30
peroxisome	Tryptophan metabolism	5
cytosol	Tyrosine metabolism	39
extracellular	Tyrosine metabolism	8
cytosol	Ubiquinone and other terpenoid-quinone biosynthesis	2
mitochondria	Ubiquinone and other terpenoid-quinone biosynthesis	15
cytosol	Valine, leucine and isoleucine	11
peroxisome	Valine, leucine and isoleucine degradation	8
mitochondria	Valine, leucine and isoleucine synthesis	38
cytosol	Vitamin B6 metabolism	12
