# Supplementary material for: Reconstruction of Danio rerio Metabolic Model Accounting for Subcellular Compartmentalisation
Source: PLoS One. 2012 Nov 14;7(11):e49903. doi: 10.1371/journal.pone.0049903 (PMC3498201; doi:10.1371/journal.pone.0049903)
Supplement: Table S4 — Simulations of known metabolic functions. Complete list of the 160 simulations used to validate ZebraGEM. (CSV) [file pone.0049903.s004.csv]

Simulation number	Simulation (input --> objective metabolite)
1	L-Histidine(c) --> L-Glutamate(c)
2	1H-Imidazole-4-ethanamine(c) --> Imidazole-4-acetate(c)
3	L-Histidine(c) --> 1H-Imidazole-4-ethanamine(c)
4	1H-Imidazole-4-ethanamine(c) --> Methylimidazoleacetic acid(c)
5	L-Proline(m) --> L-Glutamate(m)
6	L-Glutamate(m) --> L-Proline(m)
7	L-Arginine(m) --> L-Glutamate(m)
8	L-Arginine(c) --> Nitric oxide(c)
9	L-Aspartate(c) + HCO3-(c) --> L-Arginine(c)
10	Putrescine(c) --> beta-Alanine(c)
11	Uracil(c) --> beta-Alanine(c)
12	3-Oxopropanoate(c) --> beta-Alanine(c)
13	beta-Alanine(m) --> 3-Oxopropanoate(m)
14	Putrescine(c) --> Spermidine(c)
15	Spermidine(c) --> Spermine(c)
16	L-Alanine(c) --> D-Alanine(c)
17	D-Alanine(c) --> Pyruvate(c)
18	L-Glutamine(m) --> L-Glutamate(m)
19	L-Glutamate(m) --> 2-Oxoglutarate(m)
20	L-Cysteine(c) + L-Glutamate(c) + Glycine(c) --> Glutathione(c)
21	L-Phenylalanine(c) --> L-Tyrosine(c)
22	L-Phenylalanine(c) --> Phenylpyruvate(c)
23	L-Phenylalanine(c) --> Phenethylamine(c)
24	L-Phenylalanine(c) --> Phenylacetaldehyde(c)
25	L-Phenylalanine(c) --> Phenylacetic acid(c)
26	L-Selenomethionine(c) --> Selenophosphoric acid(c)
27	DNA(n) --> DNA 5-methylcytosine(n)
28	L-Cysteine(c) --> Hypotaurine(c)
29	Hypotaurine(c) --> Taurine(x)
30	L-Cysteate(c) --> Taurine(x)
31	L-Tryptophan(c) --> Acetyl-CoA(c)
32	L-Tryptophan(c) --> Serotonin(c)
33	L-Tryptophan(c) --> Melatonin(c)
34	L-Tryptophan(c) --> L-Formylkynurenine(c)
35	L-Tryptophan(c) --> L-Kynurenine(c)
36	L-Tryptophan(c) --> Formylanthranilate(c)
37	Serotonin(c) --> 5-Methoxyindoleacetate(c)
38	Serotonin(c) --> 6-Hydroxymelatonin(c)
39	Serotonin(c) --> Formyl-N-acetyl-5-methoxykynurenamine(c)
40	Serotonin(c) --> Formyl-5-hydroxykynurenamine(c)
41	L-Tryptophan(c) --> Indole-3-acetaldehyde(c)
42	L-Tryptophan(c) --> Anthranilate(c)
43	L-Tyrosine(c) --> Fumarate(c) + Acetoacetate(c)
44	L-Tyrosine(c) --> 3-(4-Hydroxyphenyl)pyruvate(c)
45	L-Tyrosine(c) --> L-Noradrenaline(c)
46	L-Tyrosine(c) --> L-Adrenaline(c)
47	L-Tyrosine(c) --> 4-Hydroxyphenylacetate(c)
48	L-Tyrosine(c) --> Dopamine(c)
49	Dopamine(c) --> Homovanillate(c)
50	L-Adrenaline(c) --> 3,4-Dihydroxyphenylethyleneglycol(c)
51	L-Arginine(c) --> Phosphocreatine(c)
52	L-Arginine(c) --> Creatine(c)
53	L-Glutamate 5-semialdehyde(c) --> L-Proline(c)
54	L-Adrenaline(c) --> 3,4-Dihydroxyphenylethyleneglycol(c)
55	Dimethylallyl diphosphate(c) --> Geranylgeranyl diphosphate(c)
56	Isopentenyl diphosphate(x) --> Squalene(r)
57	Hydroxyproline(m) --> Glyoxylate(m)
58	L-Lysine(c) --> Acetyl-CoA(m)
59	2-Oxoglutarate(c) --> L-Glutamate(c)
60	2-Oxoglutarate(c) --> L-Glutamate(c)
61	2-Oxoglutarate(m) --> L-Glutamate(m)
62	L-Glutamate(c) --> L-Glutamine(c)
63	L-Glutamine(m) --> L-Glutamate(m)
64	4-Aminobutanoate(m) --> Succinate(m)
65	L-Glutamate(c) --> 4-Aminobutanoate(c)
66	L-Lysine(x) --> Acetoacetyl-CoA(m)
67	3-Phospho-D-glycerate(c) --> L-Serine(c)
68	3-Phospho-D-glycerate(c) --> Glycine(c)
69	L-Threonine(c) --> Propanoyl-CoA(c)
70	L-Serine(c) --> L-Cysteine(c)
71	L-Methionine(c) --> L-Cysteine(c)
72	L-Cysteine(c) --> 3-Sulfino-L-alanine(c)
73	3-Sulfino-L-alanine(c) --> Sulfate(c)
74	L-Leucine(m) --> Acetyl-CoA(m)
75	L-Isoleucine(m) --> Acetyl-CoA(m)
76	L-Valine(m) --> Succinyl-CoA(m)
77	Glycine(c) --> L-Serine(c)
78	L-Serine(c) --> Pyruvate(c)
79	Sulfate(c) --> 3'-Phosphoadenylyl sulfate(c)
80	Oxygen(c) --> Hydrogen peroxide(c)
81	Hydrogen peroxide(m) --> Oxygen(m) + H2O(m)
82	5-Aminolevulinate(m) --> Heme(m)
83	L-Aspartate(c) --> L-Asparagine(c)
84	L-Aspartate(c) --> Oxaloacetate(c)
85	L-Asparagine(c) --> Oxaloacetate(c)
86	L-Aspartate(c) --> beta-Alanine(c)
87	Pyruvate(c) --> L-Alanine(c)
88	L-Alanine(c) --> Pyruvate(c)
89	L-Aspartate(c) --> Fumarate(c)
90	L-Aspartate(c) --> Fumarate(c)
91	Heme(c) --> Bilirubin(c)
92	Pyruvate(c) --> (R)-Lactate(c)
93	Pyruvate(c) --> Acetyl-CoA(m) + CO2(c) + NADH(m)
94	Ethanol(c) --> Acetaldehyde(c)
95	Acetaldehyde(c) --> Acetate(c)
96	D-Glucose 6-phosphate(c) --> D-Ribulose 5-phosphate(c)
97	D-Glucose 6-phosphate(c) --> D-Ribose 5-phosphate(c)
98	D-Fructose 6-phosphate(c) + D-Glyceraldehyde 3-phosphate(c) --> D-Ribose 5-phosphate(c)
99	UDP-glucuronate(c) --> D-Xylulose 5-phosphate(c)
100	D-Fructose(c) --> Glycerone phosphate(c)
101	D-Fructose(c) --> D-Glyceraldehyde 3-phosphate(c)
102	D-Galactose(c) --> UDP-D-galactose(c)
103	Pyruvate(m) --> NAD+(m) + H+(m)
104	Pyruvate(m) --> FAD(m) + H+(m)
105	Succinyl-CoA(m) --> Oxaloacetate(m)
106	Fumarate(m) --> Oxaloacetate(m)
107	D-Mannose(c) --> GDP-mannose(c)
108	GDP-mannose(c) --> GDP-L-fucose(c)
109	D-Glucosamine 6-phosphate(c) --> UDP-N-acetyl-D-glucosamine(c)
110	N-Acetyl-D-galactosamine(c) --> UDP-N-acetyl-D-galactosamine(c)
111	N-Acetyl-D-glucosamine(c) --> CMP-N-acetylneuraminate(c)
112	myo-Inositol(c) --> D-Xylulose 5-phosphate(c)
113	D-myo-Inositol 1,4,5-trisphosphate(c) --> myo-Inositol(c)
114	Hydroxypyruvate(c) --> 2-Phospho-D-glycerate(c)
115	Hydroxypyruvate(c) --> Glycolate(c)
116	D-Xylulose(c) --> Glycolate(c)
117	Glycolate(c) --> Glycine(c)
118	Glyoxylate(m) --> Glycolate(m)
119	Glycerone phosphate(c) --> Methylglyoxal(c)
120	D-Glyceraldehyde 3-phosphate(c) --> Methylglyoxal(c)
121	Aminoacetone(c) --> Methylglyoxal(c)
122	Methylglyoxal(c) --> (R)-Lactate(c)
123	Propanoyl-CoA(m) --> Succinyl-CoA(m)
124	Acetoacetate(m) --> (R)-3-Hydroxybutanoate(m)
125	(S)-3-Hydroxy-3-methylglutaryl-CoA(x) --> trans,trans-Farnesyl diphosphate(x)
126	(S)-3-Hydroxy-3-methylglutaryl-CoA(x) --> Cholesterol(r)
127	(S)-3-Hydroxy-3-methylglutaryl-CoA(x) --> Cholesterol(r)
128	(S)-3-Hydroxy-3-methylglutaryl-CoA(x) --> 3alpha,7alpha,12alpha-Trihydroxy-5beta-cholestane(c)
129	Palmitoyl-CoA(c) --> Ceramide 1-phosphate(c)
130	(5Z,8Z,11Z,14Z)-Icosatetraenoic acid(r) --> Thromboxane A2(r)
131	Thiamine(e) --> Thiamin diphosphate(m)
132	Thiamin monophosphate(e) --> Thiamin diphosphate(m)
133	Thiamin monophosphate(e) --> Thiamin diphosphate(c)
134	Thiamine(c) --> Thiamin diphosphate(c)
135	5-Phospho-alpha-D-ribose 1-diphosphate(c) --> IMP(c)
136	Adenosine(c) --> Urate(x)
137	IMP(c) --> Urate(x)
138	Guanosine(c) --> Urate(x)
139	IMP(c) --> ATP(c)
140	IMP(c) --> GTP(c)
141	Cytidine(c) --> beta-Alanine(c)
142	CMP(c) --> Cytidine(c)
143	UMP(c) --> beta-Alanine(c)
144	dCMP(c) --> beta-Alanine(c)
145	L-Glutamine(c) + HCO3-(c) --> UMP(c)
146	ADP(c) --> dATP(n)
147	GDP(c) --> dGTP(n)
148	CDP(c) --> dCTP(n)
149	UDP(c) --> dTTP(n)
150	L-Tyrosine(m) --> Ubiquinone(m)
151	L-Valine(m) --> L-3-Amino-isobutanoate(m)
152	L-Valine(m) --> Succinyl-CoA(m)
153	Pyridoxal(c) --> Pyridoxal phosphate(c)
154	Hypoxanthine(c) --> IMP(c)
155	Guanine(c) --> GMP(c)
156	Adenine(c) --> AMP(c)
157	(5Z,8Z,11Z,14Z)-Icosatetraenoic acid(c) --> Malonyl-CoA(m)
158	Acetyl-CoA(c) --> Palmitoyl-CoA(c)
159	Palmitoyl-CoA(c) --> Malonyl-CoA(m)
160	ZebraGEM Biomass
