# Supplementary material for: Reconstruction of Danio rerio Metabolic Model Accounting for Subcellular Compartmentalisation
Source: PLoS One. 2012 Nov 14;7(11):e49903. doi: 10.1371/journal.pone.0049903 (PMC3498201; doi:10.1371/journal.pone.0049903)
Supplement: Table S5 — Exchange reactions added to enable uptake and secretion of extracellular metabolites for the purpose of simulations. (CSV) [file pone.0049903.s005.csv]

Type	Compartment	Metabolite	KeggID
Sink	cytosol	Nucleoside triphosphate	C00201
Sink	cytosol	Geranylgeranyl diphosphate	C00353
Sink	cytosol	Sedoheptulose 1,7-bisphosphate	C00447
Sink	extracellular	Sedoheptulose 1,7-bisphosphate	C00447
Sink	cytosol	Halide	C00462
Sink	endoplasmic reticulum	Halide	C00462
Sink	peroxisome	Halide	C00462
Sink	cytosol	Hypotaurine	C00519
Sink	mitochondria	Hypotaurine	C00519
Sink	endoplasmic reticulum	(-)-Ureidoglycolate	C00603
Sink	peroxisome	O2.-	C00704
Sink	cytosol	Propynoate	C00804
Sink	mitochondria	Propynoate	C00804
Sink	endoplasmic reticulum	Propynoate	C00804
Sink	peroxisome	Propynoate	C00804
Sink	cytosol	4-Pyridoxate	C00847
Sink	cytosol	3-Dehydroquinate	C00944
Sink	cytosol	Indole-3-acetate	C00954
Sink	mitochondria	Indole-3-acetate	C00954
Sink	endoplasmic reticulum	Indole-3-acetate	C00954
Sink	peroxisome	Indole-3-acetate	C00954
Sink	cytosol	N(pi)-Methyl-L-histidine	C01152
Sink	mitochondria	N(pi)-Methyl-L-histidine	C01152
Sink	cytosol	myo-Inositol hexakisphosphate	C01204
Sink	mitochondria	3-Hydroxy-N6,N6,N6-trimethyl-L-lysine	C01259
Sink	cytosol	Hydrochloric acid	C01327
Sink	endoplasmic reticulum	Hydrochloric acid	C01327
Sink	peroxisome	Hydrochloric acid	C01327
Sink	cytosol	Deoxyribose	C01801
Sink	cytosol	L-Lysyl-tRNA	C01931
Sink	mitochondria	L-Lysyl-tRNA	C01931
Sink	cytosol	Thiocysteine	C01962
Sink	cytosol	L-Leucyl-tRNA	C02047
Sink	mitochondria	L-Leucyl-tRNA	C02047
Sink	membrane	Leukotriene C4	C02166
Sink	endoplasmic reticulum	Thromboxane A2	C02198
Sink	cytosol	Glutaminyl-tRNA	C02282
Sink	cytosol	Glycyl-tRNA(Gly)	C02412
Sink	cytosol	2-Phenylacetamide	C02505
Sink	cytosol	L-Seryl-tRNA(Ser)	C02553
Sink	mitochondria	L-Seryl-tRNA(Ser)	C02553
Sink	cytosol	L-Valyl-tRNA(Val)	C02554
Sink	mitochondria	L-Valyl-tRNA(Val)	C02554
Sink	cytosol	L-Prolyl-tRNA(Pro)	C02702
Sink	mitochondria	L-Prolyl-tRNA(Pro)	C02702
Sink	cytosol	Imidazole-4-acetate	C02835
Sink	mitochondria	Imidazole-4-acetate	C02835
Sink	endoplasmic reticulum	Imidazole-4-acetate	C02835
Sink	peroxisome	Imidazole-4-acetate	C02835
Sink	cytosol	L-Tyrosyl-tRNA(Tyr)	C02839
Sink	mitochondria	L-Tyrosyl-tRNA(Tyr)	C02839
Sink	cytosol	4-Acetamidobutanoate	C02946
Sink	mitochondria	4-Acetamidobutanoate	C02946
Sink	endoplasmic reticulum	4-Acetamidobutanoate	C02946
Sink	peroxisome	4-Acetamidobutanoate	C02946
Sink	nucleus	DNA 5-methylcytosine	C02967
Sink	cytosol	L-Aspartyl-tRNA(Asp)	C02984
Sink	mitochondria	L-Aspartyl-tRNA(Asp)	C02984
Sink	cytosol	L-Glutamyl-tRNA(Glu)	C02987
Sink	mitochondria	L-Glutamyl-tRNA(Glu)	C02987
Sink	cytosol	L-Histidyl-tRNA(His)	C02988
Sink	cytosol	L-Threonyl-tRNA(Thr)	C02992
Sink	cytosol	L-Cysteinyl-tRNA(Cys)	C03125
Sink	mitochondria	L-Cysteinyl-tRNA(Cys)	C03125
Sink	cytosol	L-Isoleucyl-tRNA(Ile)	C03127
Sink	mitochondria	L-Isoleucyl-tRNA(Ile)	C03127
Sink	cytosol	(8Z,11Z,14Z)-Icosatrienoic acid	C03242
Sink	nucleus	(8Z,11Z,14Z)-Icosatrienoic acid	C03242
Sink	mitochondria	N-Formylmethionyl-tRNA	C03294
Sink	extracellular	5-L-Glutamyl amino acid	C03363
Sink	cytosol	L-Asparaginyl-tRNA(Asn)	C03402
Sink	mitochondria	L-Asparaginyl-tRNA(Asn)	C03402
Sink	cytosol	L-Phenylalanyl-tRNA(Phe)	C03511
Sink	mitochondria	L-Phenylalanyl-tRNA(Phe)	C03511
Sink	cytosol	L-Tryptophanyl-tRNA(Trp)	C03512
Sink	mitochondria	L-Tryptophanyl-tRNA(Trp)	C03512
Sink	extracellular	N-Acetyl-D-glucosaminide	C03518
Sink	lysosome	1,2-Diacyl-3-beta-D-galactosyl-sn-glycerol	C03692
Sink	cytosol	2'-Deoxyribonucleoside diphosphate	C04232
Sink	nucleus	2'-Deoxyribonucleoside diphosphate	C04232
Sink	cytosol	5-Fluorodeoxyuridine monophosphate	C04242
Sink	mitochondria	5-Fluorodeoxyuridine monophosphate	C04242
Sink	cytosol	(15S)-15-Hydroxy-5,8,11-cis-13-trans-eicosatetraenoate	C04742
Sink	extracellular	(15S)-15-Hydroxy-5,8,11-cis-13-trans-eicosatetraenoate	C04742
Sink	endoplasmic reticulum	(15S)-15-Hydroxy-5,8,11-cis-13-trans-eicosatetraenoate	C04742
Sink	cytosol	5(S)-HETE	C04805
Sink	extracellular	5(S)-HETE	C04805
Sink	endoplasmic reticulum	5(S)-HETE	C04805
Sink	membrane	7-Dehydrodesmosterol	C05107
Sink	cytosol	3-Aminoisobutyric acid	C05145
Sink	mitochondria	5'-Deoxyadenosine	C05198
Sink	mitochondria	3-Hexaprenyl-4-hydroxy-5-methoxybenzoate	C05313
Sink	cytosol	Selenomethionyl-tRNA(Met)	C05336
Sink	mitochondria	Selenomethionyl-tRNA(Met)	C05336
Sink	peroxisome	Chenodeoxycholoyl-CoA	C05337
Sink	membrane	Zymosterol	C05437
Sink	cytosol	3-Sulfinylpyruvate	C05527
Sink	mitochondria	3-Sulfinylpyruvate	C05527
Sink	extracellular	p-Hydroxyphenylacetylglycine	C05596
Sink	peroxisome	Cinnavalininate	C05640
Sink	extracellular	gamma-Glutamyl-beta-cyanoalanine	C05711
Sink	cytosol	Cyanohydrin	C05712
Sink	cytosol	S-Substituted L-cysteine	C05726
Sink	extracellular	S-Substituted L-cysteine	C05726
Sink	cytosol	Coproporphyrinogen I	C05768
Sink	cytosol	3-Mercaptolactate	C05823
Sink	extracellular	5-L-Glutamyl-taurine	C05844
Sink	cytosol	2-Hydroxyphenylacetate	C05852
Sink	extracellular	Leukotriene D4	C05951
Sink	extracellular	gamma-Glutamyl-beta-aminopropiononitrile	C06114
Sink	cytosol	Hexadecenal	C06123
Sink	extracellular	1-Methylpyrrolinium	C06178
Sink	cytosol	2'-Deoxyinosine 5'-phosphate	C06196
Sink	cytosol	Hordenine	C06199
Sink	mitochondria	Hordenine	C06199
Sink	cytosol	(6Z,9Z,12Z)-Octadecatrienoic acid	C06426
Sink	nucleus	(6Z,9Z,12Z)-Octadecatrienoic acid	C06426
Sink	cytosol	Eicosapentaenoic acid (20:5, n-3)	C06428
Sink	nucleus	Eicosapentaenoic acid (20:5, n-3)	C06428
Sink	cytosol	Docosahexaenoic acid (22:6, n-3)	C06429
Sink	nucleus	Docosahexaenoic acid (22:6, n-3)	C06429
Sink	cytosol	4-Glutathionyl cyclophosphamide	C11583
Sink	endoplasmic reticulum	4-Glutathionyl cyclophosphamide	C11583
Sink	peroxisome	4-Glutathionyl cyclophosphamide	C11583
Sink	membrane	Dihydroceramide	C12126
Sink	extracellular	5-Aminopentanal	C12455
Sink	cytosol	5'-Deoxy-5-fluorouridine	C12739
Sink	mitochondria	3-Hexaprenyl-4-hydroxybenzoate	C13425
Sink	cytosol	Hydrobromic acid	C13645
Sink	endoplasmic reticulum	Hydrobromic acid	C13645
Sink	peroxisome	Hydrobromic acid	C13645
Sink	cytosol	(1R)-Hydroxy-(2R)-glutathionyl-1,2-dihydronaphthalene	C14791
Sink	endoplasmic reticulum	(1R)-Hydroxy-(2R)-glutathionyl-1,2-dihydronaphthalene	C14791
Sink	peroxisome	(1R)-Hydroxy-(2R)-glutathionyl-1,2-dihydronaphthalene	C14791
Sink	cytosol	(1S)-Hydroxy-(2S)-glutathionyl-1,2-dihydronaphthalene	C14792
Sink	endoplasmic reticulum	(1S)-Hydroxy-(2S)-glutathionyl-1,2-dihydronaphthalene	C14792
Sink	peroxisome	(1S)-Hydroxy-(2S)-glutathionyl-1,2-dihydronaphthalene	C14792
Sink	cytosol	(1R)-Glutathionyl-(2R)-hydroxy-1,2-dihydronaphthalene	C14793
Sink	endoplasmic reticulum	(1R)-Glutathionyl-(2R)-hydroxy-1,2-dihydronaphthalene	C14793
Sink	peroxisome	(1R)-Glutathionyl-(2R)-hydroxy-1,2-dihydronaphthalene	C14793
Sink	cytosol	1-Nitro-7-hydroxy-8-glutathionyl-7,8-dihydronaphthalene	C14803
Sink	endoplasmic reticulum	1-Nitro-7-hydroxy-8-glutathionyl-7,8-dihydronaphthalene	C14803
Sink	peroxisome	1-Nitro-7-hydroxy-8-glutathionyl-7,8-dihydronaphthalene	C14803
Sink	cytosol	1-Nitro-7-glutathionyl-8-hydroxy-7,8-dihydronaphthalene	C14804
Sink	endoplasmic reticulum	1-Nitro-7-glutathionyl-8-hydroxy-7,8-dihydronaphthalene	C14804
Sink	peroxisome	1-Nitro-7-glutathionyl-8-hydroxy-7,8-dihydronaphthalene	C14804
Sink	cytosol	1-Nitro-5-hydroxy-6-glutathionyl-5,6-dihydronaphthalene	C14805
Sink	endoplasmic reticulum	1-Nitro-5-hydroxy-6-glutathionyl-5,6-dihydronaphthalene	C14805
Sink	peroxisome	1-Nitro-5-hydroxy-6-glutathionyl-5,6-dihydronaphthalene	C14805
Sink	cytosol	1-Nitro-5-glutathionyl-6-hydroxy-5,6-dihydronaphthalene	C14806
Sink	endoplasmic reticulum	1-Nitro-5-glutathionyl-6-hydroxy-5,6-dihydronaphthalene	C14806
Sink	peroxisome	1-Nitro-5-glutathionyl-6-hydroxy-5,6-dihydronaphthalene	C14806
Sink	cytosol	3,4-Dihydro-3-hydroxy-4-S-glutathionyl bromobenzene	C14847
Sink	endoplasmic reticulum	3,4-Dihydro-3-hydroxy-4-S-glutathionyl bromobenzene	C14847
Sink	peroxisome	3,4-Dihydro-3-hydroxy-4-S-glutathionyl bromobenzene	C14847
Sink	cytosol	2,3-Dihydro-2-S-glutathionyl-3-hydroxy bromobenzene	C14848
Sink	endoplasmic reticulum	2,3-Dihydro-2-S-glutathionyl-3-hydroxy bromobenzene	C14848
Sink	peroxisome	2,3-Dihydro-2-S-glutathionyl-3-hydroxy bromobenzene	C14848
Sink	cytosol	4,5-Dihydro-4-hydroxy-5-S-glutathionyl-benzo[a]pyrene	C14855
Sink	endoplasmic reticulum	4,5-Dihydro-4-hydroxy-5-S-glutathionyl-benzo[a]pyrene	C14855
Sink	peroxisome	4,5-Dihydro-4-hydroxy-5-S-glutathionyl-benzo[a]pyrene	C14855
Sink	cytosol	7,8-Dihydro-7-hydroxy-8-S-glutathionyl-benzo[a]pyrene	C14856
Sink	endoplasmic reticulum	7,8-Dihydro-7-hydroxy-8-S-glutathionyl-benzo[a]pyrene	C14856
Sink	peroxisome	7,8-Dihydro-7-hydroxy-8-S-glutathionyl-benzo[a]pyrene	C14856
Sink	cytosol	S-(2,2-Dichloro-1-hydroxy)ethyl glutathione	C14861
Sink	endoplasmic reticulum	S-(2,2-Dichloro-1-hydroxy)ethyl glutathione	C14861
Sink	peroxisome	S-(2,2-Dichloro-1-hydroxy)ethyl glutathione	C14861
Sink	cytosol	2-(S-Glutathionyl)acetyl glutathione	C14863
Sink	endoplasmic reticulum	2-(S-Glutathionyl)acetyl glutathione	C14863
Sink	peroxisome	2-(S-Glutathionyl)acetyl glutathione	C14863
Sink	cytosol	S-(2-Chloroacetyl)glutathione	C14864
Sink	endoplasmic reticulum	S-(2-Chloroacetyl)glutathione	C14864
Sink	peroxisome	S-(2-Chloroacetyl)glutathione	C14864
Sink	cytosol	S-(1,2-Dichlorovinyl)glutathione	C14868
Sink	endoplasmic reticulum	S-(1,2-Dichlorovinyl)glutathione	C14868
Sink	peroxisome	S-(1,2-Dichlorovinyl)glutathione	C14868
Sink	cytosol	S-(Formylmethyl)glutathione	C14871
Sink	endoplasmic reticulum	S-(Formylmethyl)glutathione	C14871
Sink	peroxisome	S-(Formylmethyl)glutathione	C14871
Sink	cytosol	Glutathione episulfonium ion	C14874
Sink	endoplasmic reticulum	Glutathione episulfonium ion	C14874
Sink	peroxisome	Glutathione episulfonium ion	C14874
Sink	membrane	Episterol	C15777
Sink	membrane	delta7-Avenasterol	C15782
Sink	cytosol	p-Hydroxyphenyl lignin	C15804
Sink	cytosol	Guaiacyl lignin	C15805
Sink	cytosol	Syringyl lignin	C15806
Sink	mitochondria	[Dihydrolipoyllysine-residue (2-methylpropanoyl)transferase] S-(2-methylbutanoyl)dihydrolipoyllysine	C15979
Sink	peroxisome	trans-2-Enoyl-OPC8-CoA	C16328
Sink	peroxisome	trans-2-Enoyl-OPC6-CoA	C16332
Sink	peroxisome	trans-2-Enoyl-OPC4-CoA	C16336
Sink	peroxisome	7-Methyluric acid	C16355
Sink	peroxisome	1-Methyluric acid	C16359
Sink	peroxisome	3,7-Dimethyluric acid	C16360
Sink	peroxisome	3,6,8-Trimethylallantoin	C16362
Sink	endoplasmic reticulum	Tamoxifen N-oxide	C16545
Sink	cytosol	Alcophosphamide	C16551
Sink	cytosol	Aminopropylcadaverine	C16565
Sink	cytosol	5-Phenyl-1,3-oxazinane-2,4-dione	C16596
Sink	peroxisome	6-Thiourate	C16613
Sink	cytosol	alpha-Fluoro-beta-alanine	C16632
Sink	cytosol	Tryparedoxin disulfide	C16664
Sink	nucleus	Tryparedoxin disulfide	C16664
Sink	mitochondria	Ubiquinone-6	C17568
